# Supplementary material for: p62/SQSTM1-droplet serves as a platform for autophagosome formation and anti-oxidative stress response
Source: Nat Commun. 2021 Jan 4;12:16. doi: 10.1038/s41467-020-20185-1 (PMC7782522; doi:10.1038/s41467-020-20185-1)
Supplement: Supplementary file 12 — Supplementary Data 1 [file 41467_2020_20185_MOESM12_ESM.xlsx]

## Sheet: Sheet1
Dataset 1. Sequential Window Acquisition of All Theoretical Mass Spectra analysis with livers of HyD-LIRf/f and HyD-LIRf/f; Alb-Cre mice. T-test p-values were determined by two-sided Unpaired student’s t-tests.
UniProt ID	Name	t-test p-values	FDR correction (storey)	-log10(p-value)	fold change	log2(fold change)
Q64337	Sequestosome-1 OS=Mus musculus OX=10090 GN=Sqstm1 PE=1 SV=1	8.26147e-10	2.27049e-09	8.64388	15.9435	3.9949
Q8K354	Carbonyl reductase [NADPH] 3 OS=Mus musculus OX=10090 GN=Cbr3 PE=1 SV=1	4.01224e-09	7.21992e-09	8.14147	15.3946	3.94435
P20852	Cytochrome P450 2A5 OS=Mus musculus OX=10090 GN=Cyp2a5 PE=2 SV=1	1.46307e-06	8.89944e-07	6.05064	11.817	3.56279
Q60754	Macrophage receptor MARCO OS=Mus musculus OX=10090 GN=Marco PE=1 SV=1	0.0695128	0.0120014	1.92077	10.2921	3.36347
P19639	Glutathione S-transferase Mu 3 OS=Mus musculus OX=10090 GN=Gstm3 PE=1 SV=2	9.31271e-07	6.02967e-07	6.21971	7.38705	2.885
Q9Z2E9	Seipin OS=Mus musculus OX=10090 GN=Bscl2 PE=1 SV=2	6.16168e-14	2.48425e-12	11.6048	6.13609	2.61732
Q91WG0	Acylcarnitine hydrolase OS=Mus musculus OX=10090 GN=Ces2c PE=1 SV=1	2.61765e-15	1.97836e-13	12.7037	5.95061	2.57304
Q64695	Endothelial protein C receptor OS=Mus musculus OX=10090 GN=Procr PE=1 SV=3	1.09924e-07	1.07894e-07	6.967	4.76379	2.25211
Q8VCC2	Liver carboxylesterase 1 OS=Mus musculus OX=10090 GN=Ces1 PE=1 SV=1	1.14853e-06	7.20362e-07	6.14245	4.5836	2.19648
P30204	Macrophage scavenger receptor types I and II OS=Mus musculus OX=10090 GN=Msr1 PE=1 SV=3	0.0802309	0.013711	1.86293	4.58276	2.19622
Q64669	NAD(P)H dehydrogenase [quinone] 1 OS=Mus musculus OX=10090 GN=Nqo1 PE=1 SV=3	1.97248e-06	1.14412e-06	5.94153	4.31974	2.11094
Q9D975	Sulfiredoxin-1 OS=Mus musculus OX=10090 GN=Srxn1 PE=2 SV=1	7.44567e-10	2.10191e-09	8.67739	4.14457	2.05122
Q91YR9	Prostaglandin reductase 1 OS=Mus musculus OX=10090 GN=Ptgr1 PE=1 SV=2	3.74644e-06	1.92618e-06	5.7153	3.85577	1.94702
P15392	Cytochrome P450 2A4 OS=Mus musculus OX=10090 GN=Cyp2a4 PE=2 SV=3	0.0436175	0.00778858	2.10854	3.8233	1.93482
Q9WUZ9	Ectonucleoside triphosphate diphosphohydrolase 5 OS=Mus musculus OX=10090 GN=Entpd5 PE=1 SV=1	3.19114e-10	1.10519e-09	8.95656	3.70795	1.89062
P10649	Glutathione S-transferase Mu 1 OS=Mus musculus OX=10090 GN=Gstm1 PE=1 SV=2	6.51061e-13	1.31216e-11	10.882	3.56603	1.83432
P49891	Sulfotransferase 1E1 OS=Mus musculus OX=10090 GN=Sult1e1 PE=1 SV=2	0.000684967	0.000180064	3.74457	3.53459	1.82154
Q05144	Ras-related C3 botulinum toxin substrate 2 OS=Mus musculus OX=10090 GN=Rac2 PE=1 SV=1	0.125648	0.0207454	1.68308	3.40051	1.76575
Q9Z2G9	Oxidoreductase HTATIP2 OS=Mus musculus OX=10090 GN=Htatip2 PE=1 SV=3	1.17557e-07	1.13181e-07	6.94623	3.25566	1.70295
Q62452	UDP-glucuronosyltransferase 1-9 OS=Mus musculus OX=10090 GN=Ugt1a9 PE=1 SV=3	8.78258e-08	8.90965e-08	7.05014	3.24141	1.69662
P97494	Glutamate--cysteine ligase catalytic subunit OS=Mus musculus OX=10090 GN=Gclc PE=1 SV=4	1.34613e-11	1.23319e-10	9.90897	3.21016	1.68264
P11714	Cytochrome P450 2D9 OS=Mus musculus OX=10090 GN=Cyp2d9 PE=1 SV=2	0.00522371	0.0011288	2.94738	3.12749	1.64501
P50285	Dimethylaniline monooxygenase [N-oxide-forming] 1 OS=Mus musculus OX=10090 GN=Fmo1 PE=1 SV=1	8.805e-05	2.94779e-05	4.5305	3.12597	1.64431
O08739	AMP deaminase 3 OS=Mus musculus OX=10090 GN=Ampd3 PE=1 SV=2	7.03416e-09	1.13112e-08	7.94649	2.98809	1.57922
P17717	UDP-glucuronosyltransferase 2B17 OS=Mus musculus OX=10090 GN=Ugt2b17 PE=1 SV=1	1.45759e-05	6.13712e-06	5.21204	2.96685	1.56893
O35660	Glutathione S-transferase Mu 6 OS=Mus musculus OX=10090 GN=Gstm6 PE=1 SV=4	6.01862e-12	7.278e-11	10.138	2.83572	1.50371
Q64435	UDP-glucuronosyltransferase 1-6 OS=Mus musculus OX=10090 GN=Ugt1a6 PE=1 SV=1	3.89871e-16	4.91689e-14	13.3083	2.83388	1.50278
Q64176	Carboxylesterase 1E OS=Mus musculus OX=10090 GN=Ces1e PE=1 SV=1	3.72089e-08	4.39401e-08	7.35714	2.71661	1.44181
Q8BL86	Metallo-beta-lactamase domain-containing protein 2 OS=Mus musculus OX=10090 GN=Mblac2 PE=1 SV=2	7.35137e-08	7.77065e-08	7.10954	2.65993	1.41139
O70370	Cathepsin S OS=Mus musculus OX=10090 GN=Ctss PE=1 SV=2	0.130986	0.021521	1.66714	2.64697	1.40434
Q9D379	Epoxide hydrolase 1 OS=Mus musculus OX=10090 GN=Ephx1 PE=1 SV=2	3.27427e-13	8.24874e-12	11.0836	2.64264	1.40198
P13745	Glutathione S-transferase A1 OS=Mus musculus OX=10090 GN=Gsta1 PE=1 SV=2	2.4145e-10	8.90159e-10	9.05053	2.54057	1.34515
Q5FW60	Major urinary protein 20 OS=Mus musculus OX=10090 GN=Mup20 PE=1 SV=1	0.0320396	0.005849	2.23292	2.50495	1.32478
Q6WVG3	BTB/POZ domain-containing protein KCTD12 OS=Mus musculus OX=10090 GN=Kctd12 PE=1 SV=1	0.123703	0.0204467	1.68938	2.46905	1.30395
P48758	Carbonyl reductase [NADPH] 1 OS=Mus musculus OX=10090 GN=Cbr1 PE=1 SV=3	3.18069e-05	1.21409e-05	4.91575	2.45295	1.29452
P11672	Neutrophil gelatinase-associated lipocalin OS=Mus musculus OX=10090 GN=Lcn2 PE=1 SV=1	0.000221769	6.58579e-05	4.18139	2.42112	1.27567
P56395	Cytochrome b5 OS=Mus musculus OX=10090 GN=Cyb5a PE=1 SV=2	9.1178e-07	5.95338e-07	6.22524	2.41429	1.2716
O88451	Retinol dehydrogenase 7 OS=Mus musculus OX=10090 GN=Rdh7 PE=1 SV=1	2.77935e-05	1.08138e-05	4.96602	2.38813	1.25588
O89053	Coronin-1A OS=Mus musculus OX=10090 GN=Coro1a PE=1 SV=5	0.055411	0.00972222	2.01223	2.36898	1.24427
Q03311	Cholinesterase OS=Mus musculus OX=10090 GN=Bche PE=1 SV=2	0.00103103	0.000260394	3.58437	2.35727	1.23712
Q04447	Creatine kinase B-type OS=Mus musculus OX=10090 GN=Ckb PE=1 SV=1	0.122343	0.0202551	1.69347	2.34014	1.22659
Q91WU0	Carboxylesterase 1F OS=Mus musculus OX=10090 GN=Ces1f PE=1 SV=1	7.67821e-17	2.32121e-14	13.6343	2.31215	1.20924
O55022	Membrane-associated progesterone receptor component 1 OS=Mus musculus OX=10090 GN=Pgrmc1 PE=1 SV=4	3.22034e-08	3.89419e-08	7.40958	2.28657	1.19318
P14901	Heme oxygenase 1 OS=Mus musculus OX=10090 GN=Hmox1 PE=1 SV=1	6.80741e-05	2.34927e-05	4.62907	2.2837	1.19137
Q61599	Rho GDP-dissociation inhibitor 2 OS=Mus musculus OX=10090 GN=Arhgdib PE=1 SV=3	0.0886796	0.0150612	1.82214	2.27831	1.18796
Q9JMH6	Thioredoxin reductase 1, cytoplasmic OS=Mus musculus OX=10090 GN=Txnrd1 PE=1 SV=3	2.93004e-11	2.02801e-10	9.69293	2.20863	1.14315
Q78T54	Vacuolar ATPase assembly integral membrane protein Vma21 OS=Mus musculus OX=10090 GN=Vma21 PE=1 SV=1	8.16191e-08	8.39265e-08	7.0761	2.18299	1.1263
Q8R4H7	N-acetylglutamate synthase, mitochondrial OS=Mus musculus OX=10090 GN=Nags PE=1 SV=2	7.96601e-08	8.3042e-08	7.0807	2.17605	1.12171
P97872	Dimethylaniline monooxygenase [N-oxide-forming] 5 OS=Mus musculus OX=10090 GN=Fmo5 PE=1 SV=4	8.72021e-08	8.88907e-08	7.05114	2.17165	1.11879
O54909	Retinol dehydrogenase 16 OS=Mus musculus OX=10090 GN=Rdh16 PE=1 SV=1	0.0478091	0.00848196	2.0715	2.15534	1.10792
Q8VCU1	Carboxylesterase 3B OS=Mus musculus OX=10090 GN=Ces3b PE=1 SV=2	0.000493954	0.000134167	3.87235	2.15137	1.10525
Q9EP75	Leukotriene-B4 omega-hydroxylase 3 OS=Mus musculus OX=10090 GN=Cyp4f14 PE=1 SV=1	1.47411e-09	3.56512e-09	8.44793	2.14993	1.10429
O09172	Glutamate--cysteine ligase regulatory subunit OS=Mus musculus OX=10090 GN=Gclm PE=1 SV=1	8.46494e-10	2.30545e-09	8.63724	2.13959	1.09733
P10852	4F2 cell-surface antigen heavy chain OS=Mus musculus OX=10090 GN=Slc3a2 PE=1 SV=1	1.90239e-08	2.4683e-08	7.6076	2.13383	1.09344
P24456	Cytochrome P450 2D10 OS=Mus musculus OX=10090 GN=Cyp2d10 PE=1 SV=2	8.38902e-11	4.44929e-10	9.35171	2.13339	1.09314
Q91VS7	Microsomal glutathione S-transferase 1 OS=Mus musculus OX=10090 GN=Mgst1 PE=1 SV=3	6.97289e-05	2.4009e-05	4.61963	2.11494	1.08062
Q9DD20	Methyltransferase-like protein 7B OS=Mus musculus OX=10090 GN=Mettl7b PE=1 SV=2	2.56291e-09	5.16531e-09	8.2869	2.10283	1.07233
Q60991	Cytochrome P450 7B1 OS=Mus musculus OX=10090 GN=Cyp7b1 PE=1 SV=2	0.0107265	0.00215037	2.66749	2.08752	1.06179
Q91VA0	Acyl-coenzyme A synthetase ACSM1, mitochondrial OS=Mus musculus OX=10090 GN=Acsm1 PE=1 SV=1	2.87248e-12	4.08503e-11	10.3888	2.05898	1.04193
Q923D2	Flavin reductase (NADPH) OS=Mus musculus OX=10090 GN=Blvrb PE=1 SV=3	9.4858e-07	6.1275e-07	6.21272	2.03508	1.02509
P16331	Phenylalanine-4-hydroxylase OS=Mus musculus OX=10090 GN=Pah PE=1 SV=4	8.29433e-05	2.80792e-05	4.55162	2.00238	1.00171
Q9CQC9	GTP-binding protein SAR1b OS=Mus musculus OX=10090 GN=Sar1b PE=1 SV=1	9.74404e-09	1.49239e-08	7.82612	1.99861	0.998999
Q63880	Carboxylesterase 3A OS=Mus musculus OX=10090 GN=Ces3a PE=1 SV=2	0.00272638	0.000627015	3.20272	1.99307	0.994995
Q9R092	17-beta-hydroxysteroid dehydrogenase type 6 OS=Mus musculus OX=10090 GN=Hsd17b6 PE=1 SV=1	4.93022e-06	2.4354e-06	5.61343	1.98205	0.98699
Q8VCT4	Carboxylesterase 1D OS=Mus musculus OX=10090 GN=Ces1d PE=1 SV=1	6.2422e-05	2.1728e-05	4.66298	1.97718	0.983441
Q8BHN3	Neutral alpha-glucosidase AB OS=Mus musculus OX=10090 GN=Ganab PE=1 SV=1	3.7438e-07	2.83658e-07	6.54721	1.95493	0.967115
Q8K2C9	Very-long-chain (3R)-3-hydroxyacyl-CoA dehydratase 3 OS=Mus musculus OX=10090 GN=Hacd3 PE=1 SV=2	3.204e-07	2.48999e-07	6.6038	1.94865	0.962475
Q8CIF4	Biotinidase OS=Mus musculus OX=10090 GN=Btd PE=1 SV=2	4.42883e-11	2.67777e-10	9.57223	1.93354	0.951247
Q9EQC1	3 beta-hydroxysteroid dehydrogenase type 7 OS=Mus musculus OX=10090 GN=Hsd3b7 PE=1 SV=1	2.45464e-09	5.08265e-09	8.29391	1.90818	0.932196
Q4LDG0	Bile acyl-CoA synthetase OS=Mus musculus OX=10090 GN=Slc27a5 PE=1 SV=2	1.29107e-09	3.22566e-09	8.49138	1.89399	0.92143
P23589	Carbonic anhydrase 5A, mitochondrial OS=Mus musculus OX=10090 GN=Ca5a PE=1 SV=2	5.13824e-07	3.72506e-07	6.42887	1.89383	0.921309
Q91WL5	Cytochrome P450 4A12A OS=Mus musculus OX=10090 GN=Cyp4a12a PE=1 SV=2	0.0748634	0.0128518	1.89103	1.8894	0.917931
Q9DCM2	Glutathione S-transferase kappa 1 OS=Mus musculus OX=10090 GN=Gstk1 PE=1 SV=3	3.56948e-05	1.34216e-05	4.8722	1.88506	0.914614
O08914	Fatty-acid amide hydrolase 1 OS=Mus musculus OX=10090 GN=Faah PE=1 SV=1	6.44033e-09	1.05243e-08	7.97781	1.88435	0.91407
Q8BGA8	Acyl-coenzyme A synthetase ACSM5, mitochondrial OS=Mus musculus OX=10090 GN=Acsm5 PE=1 SV=1	8.61169e-09	1.34892e-08	7.87001	1.87664	0.908155
Q8BWQ1	UDP-glucuronosyltransferase 2A3 OS=Mus musculus OX=10090 GN=Ugt2a3 PE=1 SV=1	4.19536e-09	7.50478e-09	8.12466	1.87342	0.905673
P50172	Corticosteroid 11-beta-dehydrogenase isozyme 1 OS=Mus musculus OX=10090 GN=Hsd11b1 PE=1 SV=3	4.03461e-11	2.51798e-10	9.59895	1.86093	0.896022
Q3UEG6	Alanine--glyoxylate aminotransferase 2, mitochondrial OS=Mus musculus OX=10090 GN=Agxt2 PE=1 SV=1	4.08124e-11	2.51798e-10	9.59895	1.84561	0.884095
Q9JM62	Receptor expression-enhancing protein 6 OS=Mus musculus OX=10090 GN=Reep6 PE=1 SV=1	1.09955e-09	2.84109e-09	8.54651	1.84415	0.882959
Q9QXD1	Peroxisomal acyl-coenzyme A oxidase 2 OS=Mus musculus OX=10090 GN=Acox2 PE=1 SV=2	4.02686e-13	8.69548e-12	11.0607	1.83524	0.875971
Q9DCY0	Glycine N-acyltransferase-like protein Keg1 OS=Mus musculus OX=10090 GN=Keg1 PE=1 SV=1	0.000203321	6.09182e-05	4.21525	1.82941	0.871375
Q8QZR3	Pyrethroid hydrolase Ces2a OS=Mus musculus OX=10090 GN=Ces2a PE=1 SV=1	1.07326e-05	4.74356e-06	5.3239	1.82438	0.867406
P24452	Macrophage-capping protein OS=Mus musculus OX=10090 GN=Capg PE=1 SV=2	0.00185896	0.000444257	3.35237	1.81577	0.860581
Q91W52	Transmembrane protein 19 OS=Mus musculus OX=10090 GN=Tmem19 PE=1 SV=1	8.79848e-06	3.99982e-06	5.39796	1.8148	0.859808
P26150	3 beta-hydroxysteroid dehydrogenase/Delta 5-->4-isomerase type 3 OS=Mus musculus OX=10090 GN=Hsd3b3 PE=1 SV=3	2.96449e-07	2.35842e-07	6.62738	1.81308	0.858442
P85094	Isochorismatase domain-containing protein 2A OS=Mus musculus OX=10090 GN=Isoc2a PE=1 SV=1	3.89632e-13	8.69548e-12	11.0607	1.80474	0.85179
Q8R0N6	Hydroxyacid-oxoacid transhydrogenase, mitochondrial OS=Mus musculus OX=10090 GN=Adhfe1 PE=1 SV=2	1.31379e-08	1.87346e-08	7.72735	1.79078	0.840589
P97478	5-demethoxyubiquinone hydroxylase, mitochondrial OS=Mus musculus OX=10090 GN=Coq7 PE=1 SV=3	0.00167113	0.000404485	3.3931	1.78682	0.837396
O08528	Hexokinase-2 OS=Mus musculus OX=10090 GN=Hk2 PE=1 SV=1	2.70682e-07	2.20567e-07	6.65646	1.78553	0.836349
Q9DCX8	Iodotyrosine deiodinase 1 OS=Mus musculus OX=10090 GN=Iyd PE=1 SV=1	2.63846e-09	5.28237e-09	8.27717	1.78254	0.833936
Q8CIM7	Cytochrome P450 2D26 OS=Mus musculus OX=10090 GN=Cyp2d26 PE=1 SV=1	9.25902e-05	3.07257e-05	4.5125	1.77814	0.830367
Q571F8	Glutaminase liver isoform, mitochondrial OS=Mus musculus OX=10090 GN=Gls2 PE=1 SV=2	1.54223e-06	9.31102e-07	6.031	1.77543	0.828168
Q9D6Y9	1,4-alpha-glucan-branching enzyme OS=Mus musculus OX=10090 GN=Gbe1 PE=1 SV=1	5.28621e-11	3.07324e-10	9.5124	1.77296	0.826159
Q9QYF1	Retinol dehydrogenase 11 OS=Mus musculus OX=10090 GN=Rdh11 PE=1 SV=2	8.0034e-08	8.3145e-08	7.08016	1.75995	0.815535
Q3TC72	Fumarylacetoacetate hydrolase domain-containing protein 2A OS=Mus musculus OX=10090 GN=Fahd2 PE=1 SV=1	1.26307e-09	3.182e-09	8.4973	1.75555	0.81192
Q9DBC7	cAMP-dependent protein kinase type I-alpha regulatory subunit OS=Mus musculus OX=10090 GN=Prkar1a PE=1 SV=3	4.44711e-10	1.38599e-09	8.85824	1.75309	0.809899
Q91W64	Cytochrome P450 2C70 OS=Mus musculus OX=10090 GN=Cyp2c70 PE=1 SV=2	4.96462e-06	2.44839e-06	5.61112	1.74821	0.805874
Q8VDI9	Alpha-1,2-mannosyltransferase ALG9 OS=Mus musculus OX=10090 GN=Alg9 PE=2 SV=1	0.0971198	0.01643	1.78436	1.745	0.803225
O08601	Microsomal triglyceride transfer protein large subunit OS=Mus musculus OX=10090 GN=Mttp PE=1 SV=2	4.87929e-16	4.91689e-14	13.3083	1.74372	0.802171
Q6P2B1	Transportin-3 OS=Mus musculus OX=10090 GN=Tnpo3 PE=1 SV=1	7.73423e-06	3.58063e-06	5.44604	1.73464	0.794633
Q3TW96	UDP-N-acetylhexosamine pyrophosphorylase-like protein 1 OS=Mus musculus OX=10090 GN=Uap1l1 PE=1 SV=1	5.85752e-05	2.05668e-05	4.68683	1.73407	0.794162
Q8BK48	Pyrethroid hydrolase Ces2e OS=Mus musculus OX=10090 GN=Ces2e PE=1 SV=1	1.65465e-05	6.89007e-06	5.16178	1.733	0.793268
Q05421	Cytochrome P450 2E1 OS=Mus musculus OX=10090 GN=Cyp2e1 PE=1 SV=1	0.00193329	0.000458756	3.33842	1.72858	0.789588
P29758	Ornithine aminotransferase, mitochondrial OS=Mus musculus OX=10090 GN=Oat PE=1 SV=1	0.204497	0.0322324	1.49171	1.72328	0.785156
O54754	Aldehyde oxidase 1 OS=Mus musculus OX=10090 GN=Aox1 PE=1 SV=2	2.16417e-06	1.23912e-06	5.90689	1.71719	0.780049
P09103	Protein disulfide-isomerase OS=Mus musculus OX=10090 GN=P4hb PE=1 SV=2	7.10188e-14	2.48425e-12	11.6048	1.7091	0.773234
P02088	Hemoglobin subunit beta-1 OS=Mus musculus OX=10090 GN=Hbb-b1 PE=1 SV=2	0.275641	0.0422563	1.37411	1.70866	0.772864
P10630	Eukaryotic initiation factor 4A-II OS=Mus musculus OX=10090 GN=Eif4a2 PE=1 SV=2	0.000805515	0.000208312	3.68129	1.70053	0.765982
Q9CQN6	Transmembrane protein 14C OS=Mus musculus OX=10090 GN=Tmem14c PE=1 SV=1	0.0459731	0.00818023	2.08723	1.69686	0.762865
Q91W43	Glycine dehydrogenase (decarboxylating), mitochondrial OS=Mus musculus OX=10090 GN=Gldc PE=1 SV=1	0.000244303	7.17742e-05	4.14403	1.69442	0.760789
Q63886	UDP-glucuronosyltransferase 1-1 OS=Mus musculus OX=10090 GN=Ugt1a1 PE=1 SV=2	0.00205478	0.000486061	3.31331	1.68509	0.752828
O08756	3-hydroxyacyl-CoA dehydrogenase type-2 OS=Mus musculus OX=10090 GN=Hsd17b10 PE=1 SV=4	1.57374e-11	1.28583e-10	9.89081	1.67985	0.748331
Q8K1Z0	Ubiquinone biosynthesis protein COQ9, mitochondrial OS=Mus musculus OX=10090 GN=Coq9 PE=1 SV=1	4.16981e-05	1.53729e-05	4.81324	1.67239	0.741907
Q8VD66	(Lyso)-N-acylphosphatidylethanolamine lipase OS=Mus musculus OX=10090 GN=Abhd4 PE=1 SV=1	2.57445e-06	1.42805e-06	5.84526	1.66852	0.738565
Q61233	Plastin-2 OS=Mus musculus OX=10090 GN=Lcp1 PE=1 SV=4	8.06704e-06	3.71196e-06	5.4304	1.66542	0.73589
Q62087	Serum paraoxonase/lactonase 3 OS=Mus musculus OX=10090 GN=Pon3 PE=1 SV=2	1.09807e-06	6.96397e-07	6.15714	1.66198	0.732903
P61922	4-aminobutyrate aminotransferase, mitochondrial OS=Mus musculus OX=10090 GN=Abat PE=1 SV=1	5.6042e-09	9.46489e-09	8.02388	1.65681	0.728407
Q99PG0	Arylacetamide deacetylase OS=Mus musculus OX=10090 GN=Aadac PE=1 SV=3	1.24973e-07	1.18435e-07	6.92652	1.64962	0.722138
Q9JHI5	Isovaleryl-CoA dehydrogenase, mitochondrial OS=Mus musculus OX=10090 GN=Ivd PE=1 SV=1	1.85857e-08	2.42184e-08	7.61585	1.64176	0.715246
Q3U3R4	Lipase maturation factor 1 OS=Mus musculus OX=10090 GN=Lmf1 PE=1 SV=1	4.18506e-06	2.11218e-06	5.67527	1.63783	0.711785
Q9WVM8	Kynurenine/alpha-aminoadipate aminotransferase, mitochondrial OS=Mus musculus OX=10090 GN=Aadat PE=1 SV=1	5.43312e-06	2.65347e-06	5.57619	1.63773	0.7117
P00186	Cytochrome P450 1A2 OS=Mus musculus OX=10090 GN=Cyp1a2 PE=1 SV=1	0.00146969	0.000359469	3.44434	1.63567	0.709879
P28665	Murinoglobulin-1 OS=Mus musculus OX=10090 GN=Mug1 PE=1 SV=3	0.000742452	0.000193493	3.71333	1.63292	0.70745
B5X0G2	Major urinary protein 17 OS=Mus musculus OX=10090 GN=Mup17 PE=2 SV=2	0.224268	0.0350743	1.45501	1.63177	0.706437
Q62425	Cytochrome c oxidase subunit NDUFA4 OS=Mus musculus OX=10090 GN=Ndufa4 PE=1 SV=2	1.29414e-05	5.54769e-06	5.25589	1.62972	0.704623
Q5RKZ7	Molybdenum cofactor biosynthesis protein 1 OS=Mus musculus OX=10090 GN=Mocs1 PE=1 SV=2	1.10887e-07	1.08487e-07	6.96462	1.62586	0.701203
Q00724	Retinol-binding protein 4 OS=Mus musculus OX=10090 GN=Rbp4 PE=1 SV=2	0.000129833	4.08645e-05	4.38865	1.62479	0.700255
Q9WV68	Peroxisomal 2,4-dienoyl-CoA reductase OS=Mus musculus OX=10090 GN=Decr2 PE=1 SV=1	0.00309527	0.000700925	3.15433	1.62046	0.696402
Q91YH5	Atlastin-3 OS=Mus musculus OX=10090 GN=Atl3 PE=1 SV=1	1.56805e-08	2.12574e-08	7.67249	1.61982	0.695833
P53395	Lipoamide acyltransferase component of branched-chain alpha-keto acid dehydrogenase complex, mitochondrial OS=Mus musculus OX=10090 GN=Dbt PE=1 SV=2	1.22431e-06	7.61571e-07	6.11829	1.61971	0.695739
Q99MZ7	Peroxisomal trans-2-enoyl-CoA reductase OS=Mus musculus OX=10090 GN=Pecr PE=1 SV=1	1.50717e-07	1.38913e-07	6.85726	1.6156	0.692067
Q9D404	3-oxoacyl-[acyl-carrier-protein] synthase, mitochondrial OS=Mus musculus OX=10090 GN=Oxsm PE=1 SV=1	1.25785e-05	5.42488e-06	5.26561	1.60783	0.685111
Q9D711	Pirin OS=Mus musculus OX=10090 GN=Pir PE=1 SV=1	1.78198e-07	1.57519e-07	6.80267	1.6051	0.682662
Q9D0F3	Protein ERGIC-53 OS=Mus musculus OX=10090 GN=Lman1 PE=1 SV=1	2.69192e-10	9.5741e-10	9.0189	1.60242	0.680253
Q8C165	N-fatty-acyl-amino acid synthase/hydrolase PM20D1 OS=Mus musculus OX=10090 GN=Pm20d1 PE=1 SV=1	8.75205e-05	2.93983e-05	4.53168	1.59815	0.676401
Q7TNG8	Probable D-lactate dehydrogenase, mitochondrial OS=Mus musculus OX=10090 GN=Ldhd PE=1 SV=1	1.49014e-06	9.0278e-07	6.04442	1.59662	0.675024
Q8VI94	2'-5'-oligoadenylate synthase-like protein 1 OS=Mus musculus OX=10090 GN=Oasl1 PE=2 SV=1	0.000263214	7.65122e-05	4.11627	1.59577	0.674256
Q8K1A5	Transmembrane protein 41B OS=Mus musculus OX=10090 GN=Tmem41b PE=1 SV=1	0.477911	0.0693939	1.15868	1.59513	0.673675
P97363	Serine palmitoyltransferase 2 OS=Mus musculus OX=10090 GN=Sptlc2 PE=1 SV=2	0.444518	0.0649507	1.18742	1.59221	0.67103
O35488	Very long-chain acyl-CoA synthetase OS=Mus musculus OX=10090 GN=Slc27a2 PE=1 SV=2	9.43593e-08	9.47705e-08	7.02333	1.59214	0.670967
P37040	NADPH--cytochrome P450 reductase OS=Mus musculus OX=10090 GN=Por PE=1 SV=2	0.00823079	0.00169963	2.76964	1.59087	0.669812
Q8K3K7	1-acyl-sn-glycerol-3-phosphate acyltransferase beta OS=Mus musculus OX=10090 GN=Agpat2 PE=1 SV=1	2.55007e-09	5.16531e-09	8.2869	1.59036	0.66935
P24270	Catalase OS=Mus musculus OX=10090 GN=Cat PE=1 SV=4	3.18882e-07	2.48999e-07	6.6038	1.58727	0.666548
Q9CPT4	Myeloid-derived growth factor OS=Mus musculus OX=10090 GN=Mydgf PE=1 SV=1	5.4818e-10	1.65721e-09	8.78062	1.58489	0.66438
P15626	Glutathione S-transferase Mu 2 OS=Mus musculus OX=10090 GN=Gstm2 PE=1 SV=2	1.54511e-05	6.46958e-06	5.18912	1.5824	0.662115
Q3ULD5	Methylcrotonoyl-CoA carboxylase beta chain, mitochondrial OS=Mus musculus OX=10090 GN=Mccc2 PE=1 SV=1	9.9406e-11	4.71958e-10	9.3261	1.58164	0.661424
Q91ZJ5	UTP--glucose-1-phosphate uridylyltransferase OS=Mus musculus OX=10090 GN=Ugp2 PE=1 SV=3	5.07547e-10	1.56569e-09	8.8053	1.58046	0.660349
Q9EP69	Phosphatidylinositide phosphatase SAC1 OS=Mus musculus OX=10090 GN=Sacm1l PE=1 SV=1	9.14682e-13	1.62658e-11	10.7887	1.57788	0.657991
Q9EQH2	Endoplasmic reticulum aminopeptidase 1 OS=Mus musculus OX=10090 GN=Erap1 PE=1 SV=2	7.59104e-06	3.53055e-06	5.45216	1.57366	0.654122
Q91YX5	Acyl-CoA:lysophosphatidylglycerol acyltransferase 1 OS=Mus musculus OX=10090 GN=Lpgat1 PE=1 SV=1	1.26983e-07	1.1959e-07	6.9223	1.57139	0.65204
A2AS89	Agmatinase, mitochondrial OS=Mus musculus OX=10090 GN=Agmat PE=1 SV=1	1.317e-05	5.63147e-06	5.24938	1.56864	0.649514
Q8QZS1	3-hydroxyisobutyryl-CoA hydrolase, mitochondrial OS=Mus musculus OX=10090 GN=Hibch PE=1 SV=1	3.31276e-06	1.75789e-06	5.75501	1.56824	0.649149
P24369	Peptidyl-prolyl cis-trans isomerase B OS=Mus musculus OX=10090 GN=Ppib PE=1 SV=2	2.22283e-11	1.72305e-10	9.7637	1.56816	0.649077
Q9EQ20	Methylmalonate-semialdehyde dehydrogenase [acylating], mitochondrial OS=Mus musculus OX=10090 GN=Aldh6a1 PE=1 SV=1	7.92403e-05	2.69767e-05	4.56901	1.56775	0.648692
Q8BJ64	Choline dehydrogenase, mitochondrial OS=Mus musculus OX=10090 GN=Chdh PE=1 SV=1	9.31441e-07	6.02967e-07	6.21971	1.56576	0.646862
Q8JZR0	Long-chain-fatty-acid--CoA ligase 5 OS=Mus musculus OX=10090 GN=Acsl5 PE=1 SV=1	4.63892e-06	2.31038e-06	5.63632	1.56248	0.643835
Q5XG73	Acyl-CoA-binding domain-containing protein 5 OS=Mus musculus OX=10090 GN=Acbd5 PE=1 SV=1	2.16383e-07	1.84268e-07	6.73455	1.56103	0.642497
Q9CZS1	Aldehyde dehydrogenase X, mitochondrial OS=Mus musculus OX=10090 GN=Aldh1b1 PE=1 SV=1	0.00023409	6.9177e-05	4.16004	1.56074	0.64223
Q9D7N9	Adipocyte plasma membrane-associated protein OS=Mus musculus OX=10090 GN=Apmap PE=1 SV=1	1.7971e-06	1.0611e-06	5.97424	1.56022	0.641746
Q8BWP5	Alpha-tocopherol transfer protein OS=Mus musculus OX=10090 GN=Ttpa PE=1 SV=1	0.0233686	0.0043798	2.35855	1.55621	0.638038
P52480	Pyruvate kinase PKM OS=Mus musculus OX=10090 GN=Pkm PE=1 SV=4	4.10694e-08	4.72083e-08	7.32598	1.55197	0.634097
Q99MR8	Methylcrotonoyl-CoA carboxylase subunit alpha, mitochondrial OS=Mus musculus OX=10090 GN=Mccc1 PE=1 SV=2	7.41488e-12	8.30224e-11	10.0808	1.54728	0.629731
Q9DCM0	Persulfide dioxygenase ETHE1, mitochondrial OS=Mus musculus OX=10090 GN=Ethe1 PE=1 SV=2	5.70175e-10	1.70664e-09	8.76786	1.54064	0.623532
Q8R4N0	Citramalyl-CoA lyase, mitochondrial OS=Mus musculus OX=10090 GN=Clybl PE=1 SV=2	5.85153e-09	9.77341e-09	8.00995	1.53838	0.621408
Q8K370	Acyl-CoA dehydrogenase family member 10 OS=Mus musculus OX=10090 GN=Acad10 PE=1 SV=1	7.2561e-07	4.94055e-07	6.30622	1.53792	0.620983
O08807	Peroxiredoxin-4 OS=Mus musculus OX=10090 GN=Prdx4 PE=1 SV=1	2.21217e-12	3.34383e-11	10.4758	1.53629	0.619452
P24472	Glutathione S-transferase A4 OS=Mus musculus OX=10090 GN=Gsta4 PE=1 SV=3	3.24185e-09	6.24236e-09	8.20465	1.53365	0.616972
Q8JZZ0	UDP-glucuronosyltransferase 3A2 OS=Mus musculus OX=10090 GN=Ugt3a2 PE=1 SV=2	8.79784e-05	2.94779e-05	4.5305	1.53303	0.61639
Q9JLZ3	Methylglutaconyl-CoA hydratase, mitochondrial OS=Mus musculus OX=10090 GN=Auh PE=1 SV=1	1.61931e-08	2.18544e-08	7.66046	1.52618	0.609923
Q8K4Z3	NAD(P)H-hydrate epimerase OS=Mus musculus OX=10090 GN=Naxe PE=1 SV=1	0.000293566	8.44418e-05	4.07344	1.52578	0.609551
Q9DCU9	4-hydroxy-2-oxoglutarate aldolase, mitochondrial OS=Mus musculus OX=10090 GN=Hoga1 PE=1 SV=1	5.18639e-06	2.54944e-06	5.59355	1.51921	0.603322
P11725	Ornithine carbamoyltransferase, mitochondrial OS=Mus musculus OX=10090 GN=Otc PE=1 SV=1	1.6368e-10	6.87254e-10	9.16288	1.51838	0.602534
Q99J99	3-mercaptopyruvate sulfurtransferase OS=Mus musculus OX=10090 GN=Mpst PE=1 SV=4	5.37001e-07	3.8561e-07	6.41385	1.51528	0.599589
Q99L43	Phosphatidate cytidylyltransferase 2 OS=Mus musculus OX=10090 GN=Cds2 PE=1 SV=1	0.00912908	0.00185722	2.73114	1.51493	0.59925
Q9CYW4	Haloacid dehalogenase-like hydrolase domain-containing protein 3 OS=Mus musculus OX=10090 GN=Hdhd3 PE=1 SV=1	3.66511e-06	1.90379e-06	5.72038	1.51347	0.597856
P47740	Aldehyde dehydrogenase family 3 member A2 OS=Mus musculus OX=10090 GN=Aldh3a2 PE=1 SV=2	0.113363	0.018882	1.72395	1.51251	0.596947
Q9WU79	Proline dehydrogenase 1, mitochondrial OS=Mus musculus OX=10090 GN=Prodh PE=1 SV=2	0.000394572	0.000110142	3.95805	1.51027	0.594805
Q91X34	Bile acid-CoA:amino acid N-acyltransferase OS=Mus musculus OX=10090 GN=Baat PE=1 SV=1	2.45127e-05	9.72502e-06	5.01211	1.51014	0.594686
P51658	Estradiol 17-beta-dehydrogenase 2 OS=Mus musculus OX=10090 GN=Hsd17b2 PE=1 SV=2	2.73787e-08	3.40613e-08	7.46774	1.50774	0.592388
O35423	Serine--pyruvate aminotransferase, mitochondrial OS=Mus musculus OX=10090 GN=Agxt PE=1 SV=3	3.13296e-06	1.68829e-06	5.77255	1.50626	0.590967
Q99MN9	Propionyl-CoA carboxylase beta chain, mitochondrial OS=Mus musculus OX=10090 GN=Pccb PE=1 SV=2	1.60573e-09	3.70633e-09	8.43106	1.50591	0.590632
P33267	Cytochrome P450 2F2 OS=Mus musculus OX=10090 GN=Cyp2f2 PE=1 SV=1	0.0998739	0.0168206	1.77416	1.50385	0.588663
Q9EPL9	Peroxisomal acyl-coenzyme A oxidase 3 OS=Mus musculus OX=10090 GN=Acox3 PE=1 SV=2	0.000672006	0.000177273	3.75136	1.50166	0.586558
Q99LB7	Sarcosine dehydrogenase, mitochondrial OS=Mus musculus OX=10090 GN=Sardh PE=1 SV=1	1.25792e-05	5.42488e-06	5.26561	1.50132	0.586232
Q9CRC0	Vitamin K epoxide reductase complex subunit 1 OS=Mus musculus OX=10090 GN=Vkorc1 PE=1 SV=1	0.00951163	0.00192583	2.71538	1.49649	0.581582
Q9D172	Glutamine amidotransferase-like class 1 domain-containing protein 3A, mitochondrial OS=Mus musculus OX=10090 GN=Gatd3a PE=1 SV=1	5.79453e-08	6.41668e-08	7.19269	1.4952	0.580338
Q9CQX2	Cytochrome b5 type B OS=Mus musculus OX=10090 GN=Cyb5b PE=1 SV=1	0.000184436	5.57014e-05	4.25413	1.49418	0.579358
Q8CFX1	GDH/6PGL endoplasmic bifunctional protein OS=Mus musculus OX=10090 GN=H6pd PE=1 SV=2	9.23812e-11	4.58954e-10	9.33823	1.49361	0.578808
P45878	Peptidyl-prolyl cis-trans isomerase FKBP2 OS=Mus musculus OX=10090 GN=Fkbp2 PE=1 SV=1	0.0179476	0.00344494	2.46282	1.49298	0.578197
Q91YP0	L-2-hydroxyglutarate dehydrogenase, mitochondrial OS=Mus musculus OX=10090 GN=L2hgdh PE=1 SV=1	1.78201e-05	7.33956e-06	5.13433	1.48949	0.574818
Q8BHN3-2	Isoform 2 of Neutral alpha-glucosidase AB OS=Mus musculus OX=10090 GN=Ganab	1.94152e-09	4.19246e-09	8.37753	1.48829	0.573651
B2RX12	Canalicular multispecific organic anion transporter 2 OS=Mus musculus OX=10090 GN=Abcc3 PE=1 SV=1	0.000766938	0.000198846	3.70148	1.48817	0.573538
Q61425	Hydroxyacyl-coenzyme A dehydrogenase, mitochondrial OS=Mus musculus OX=10090 GN=Hadh PE=1 SV=2	5.49466e-05	1.94736e-05	4.71055	1.48646	0.571878
Q6P3A8	2-oxoisovalerate dehydrogenase subunit beta, mitochondrial OS=Mus musculus OX=10090 GN=Bckdhb PE=1 SV=2	1.91774e-10	7.73008e-10	9.11182	1.48623	0.571661
Q8BGC4	Prostaglandin reductase-3 OS=Mus musculus OX=10090 GN=Zadh2 PE=1 SV=1	9.17715e-09	1.41549e-08	7.84909	1.48597	0.571409
P54071	Isocitrate dehydrogenase [NADP], mitochondrial OS=Mus musculus OX=10090 GN=Idh2 PE=1 SV=3	0.00258759	0.000599512	3.2222	1.48474	0.570212
O88587	Catechol O-methyltransferase OS=Mus musculus OX=10090 GN=Comt PE=1 SV=2	0.0250302	0.00467383	2.33033	1.48017	0.565759
P50171	Estradiol 17-beta-dehydrogenase 8 OS=Mus musculus OX=10090 GN=Hsd17b8 PE=1 SV=2	1.26713e-12	2.12816e-11	10.672	1.47973	0.565333
Q00612	Glucose-6-phosphate 1-dehydrogenase X OS=Mus musculus OX=10090 GN=G6pdx PE=1 SV=3	0.00111431	0.000279096	3.55425	1.47895	0.564571
P42125	Enoyl-CoA delta isomerase 1, mitochondrial OS=Mus musculus OX=10090 GN=Eci1 PE=1 SV=2	2.62892e-05	1.02947e-05	4.98738	1.47717	0.562834
P50136	2-oxoisovalerate dehydrogenase subunit alpha, mitochondrial OS=Mus musculus OX=10090 GN=Bckdha PE=1 SV=1	1.15182e-05	5.03691e-06	5.29784	1.47649	0.562167
Q8BU14	Translocation protein SEC62 OS=Mus musculus OX=10090 GN=Sec62 PE=1 SV=1	0.0108386	0.0021714	2.66326	1.47648	0.562164
Q9D7J9	Enoyl-CoA hydratase domain-containing protein 3, mitochondrial OS=Mus musculus OX=10090 GN=Echdc3 PE=1 SV=1	0.00569454	0.00122181	2.913	1.4762	0.561886
P24457	Cytochrome P450 2D11 OS=Mus musculus OX=10090 GN=Cyp2d11 PE=2 SV=2	2.86252e-05	1.10945e-05	4.95489	1.47479	0.560512
Q922Q1	Mitochondrial amidoxime reducing component 2 OS=Mus musculus OX=10090 GN=Marc2 PE=1 SV=1	1.73247e-05	7.1746e-06	5.1442	1.46967	0.555494
Q9CQE1	Protein NipSnap homolog 3B OS=Mus musculus OX=10090 GN=Nipsnap3b PE=1 SV=1	2.06736e-10	8.01264e-10	9.09622	1.46873	0.554569
P20108	Thioredoxin-dependent peroxide reductase, mitochondrial OS=Mus musculus OX=10090 GN=Prdx3 PE=1 SV=1	6.84363e-07	4.70207e-07	6.32771	1.46748	0.553342
Q9D7B6	Isobutyryl-CoA dehydrogenase, mitochondrial OS=Mus musculus OX=10090 GN=Acad8 PE=1 SV=2	1.31703e-06	8.10901e-07	6.09103	1.46237	0.548307
Q99L13	3-hydroxyisobutyrate dehydrogenase, mitochondrial OS=Mus musculus OX=10090 GN=Hibadh PE=1 SV=1	1.34776e-05	5.74673e-06	5.24058	1.46005	0.546021
Q8C5H8	NAD kinase 2, mitochondrial OS=Mus musculus OX=10090 GN=Nadk2 PE=1 SV=2	1.09001e-05	4.81055e-06	5.31781	1.45988	0.545848
Q99J39	Malonyl-CoA decarboxylase, mitochondrial OS=Mus musculus OX=10090 GN=Mlycd PE=1 SV=1	3.95194e-06	2.01811e-06	5.69506	1.45934	0.545317
Q9DBF1-2	Isoform 2 of Alpha-aminoadipic semialdehyde dehydrogenase OS=Mus musculus OX=10090 GN=Aldh7a1	2.37309e-14	1.19569e-12	11.9224	1.45894	0.544925
Q8R1S0	Ubiquinone biosynthesis monooxygenase COQ6, mitochondrial OS=Mus musculus OX=10090 GN=Coq6 PE=1 SV=3	7.79344e-05	2.66823e-05	4.57378	1.45832	0.544306
O70475	UDP-glucose 6-dehydrogenase OS=Mus musculus OX=10090 GN=Ugdh PE=1 SV=1	1.99877e-06	1.15315e-06	5.93811	1.45661	0.542611
Q8BH95	Enoyl-CoA hydratase, mitochondrial OS=Mus musculus OX=10090 GN=Echs1 PE=1 SV=1	1.34504e-08	1.90902e-08	7.71919	1.45552	0.541538
Q9DBT9	Dimethylglycine dehydrogenase, mitochondrial OS=Mus musculus OX=10090 GN=Dmgdh PE=1 SV=1	2.21243e-06	1.26197e-06	5.89895	1.45511	0.541128
Q9EQQ9	Protein O-GlcNAcase OS=Mus musculus OX=10090 GN=Oga PE=1 SV=2	4.39591e-05	1.60888e-05	4.79348	1.45457	0.540593
Q80XN0	D-beta-hydroxybutyrate dehydrogenase, mitochondrial OS=Mus musculus OX=10090 GN=Bdh1 PE=1 SV=2	1.47613e-06	8.96088e-07	6.04765	1.45046	0.536507
Q91XE0	Glycine N-acyltransferase OS=Mus musculus OX=10090 GN=Glyat PE=1 SV=1	1.4083e-07	1.30999e-07	6.88273	1.44601	0.53208
O88986	2-amino-3-ketobutyrate coenzyme A ligase, mitochondrial OS=Mus musculus OX=10090 GN=Gcat PE=1 SV=2	3.2303e-10	1.10519e-09	8.95656	1.44551	0.531583
Q60936	Atypical kinase COQ8A, mitochondrial OS=Mus musculus OX=10090 GN=Coq8a PE=1 SV=2	5.69058e-05	2.00973e-05	4.69686	1.44534	0.531405
Q9Z2I8	Succinate--CoA ligase [GDP-forming] subunit beta, mitochondrial OS=Mus musculus OX=10090 GN=Suclg2 PE=1 SV=3	1.80251e-08	2.36921e-08	7.6254	1.44125	0.527322
O09174	Alpha-methylacyl-CoA racemase OS=Mus musculus OX=10090 GN=Amacr PE=1 SV=4	3.69163e-08	4.37656e-08	7.35887	1.44092	0.526993
Q9D517	1-acyl-sn-glycerol-3-phosphate acyltransferase gamma OS=Mus musculus OX=10090 GN=Agpat3 PE=1 SV=2	3.66277e-06	1.90379e-06	5.72038	1.43931	0.525381
O55125	Protein NipSnap homolog 1 OS=Mus musculus OX=10090 GN=Nipsnap1 PE=1 SV=1	2.46547e-11	1.8179e-10	9.74043	1.43438	0.520431
P35700	Peroxiredoxin-1 OS=Mus musculus OX=10090 GN=Prdx1 PE=1 SV=1	6.93628e-08	7.43588e-08	7.12867	1.4302	0.516218
Q9WUQ2	Prolactin regulatory element-binding protein OS=Mus musculus OX=10090 GN=Preb PE=1 SV=1	2.6676e-06	1.47162e-06	5.83221	1.4296	0.515611
Q8VCZ9	Hydroxyproline dehydrogenase OS=Mus musculus OX=10090 GN=Prodh2 PE=1 SV=1	2.11578e-07	1.81197e-07	6.74185	1.4287	0.514705
Q9CYV5	Transmembrane protein 135 OS=Mus musculus OX=10090 GN=Tmem135 PE=2 SV=1	0.00049811	0.000135053	3.86949	1.42864	0.514645
Q99J56	Derlin-1 OS=Mus musculus OX=10090 GN=Derl1 PE=1 SV=1	7.09974e-06	3.33282e-06	5.47719	1.42401	0.509962
P70245	3-beta-hydroxysteroid-Delta(8),Delta(7)-isomerase OS=Mus musculus OX=10090 GN=Ebp PE=1 SV=3	0.00631956	0.00134163	2.87237	1.42186	0.507777
Q9WUM5	Succinate--CoA ligase [ADP/GDP-forming] subunit alpha, mitochondrial OS=Mus musculus OX=10090 GN=Suclg1 PE=1 SV=4	3.65786e-06	1.90379e-06	5.72038	1.4183	0.504164
Q9CWD8	Iron-sulfur protein NUBPL OS=Mus musculus OX=10090 GN=Nubpl PE=1 SV=2	0.000626345	0.00016639	3.77887	1.41478	0.50058
Q14DH7	Acyl-CoA synthetase short-chain family member 3, mitochondrial OS=Mus musculus OX=10090 GN=Acss3 PE=1 SV=2	0.40766	0.0601172	1.221	1.41143	0.497157
Q8QZT1	Acetyl-CoA acetyltransferase, mitochondrial OS=Mus musculus OX=10090 GN=Acat1 PE=1 SV=1	0.00525377	0.00113448	2.9452	1.41114	0.496863
P63038	60 kDa heat shock protein, mitochondrial OS=Mus musculus OX=10090 GN=Hspd1 PE=1 SV=1	7.40632e-12	8.30224e-11	10.0808	1.40983	0.495519
Q91VT4	Carbonyl reductase family member 4 OS=Mus musculus OX=10090 GN=Cbr4 PE=1 SV=2	1.97653e-10	7.8622e-10	9.10446	1.40808	0.493733
Q8VI47	Canalicular multispecific organic anion transporter 1 OS=Mus musculus OX=10090 GN=Abcc2 PE=1 SV=2	4.10526e-05	1.51751e-05	4.81887	1.40683	0.492452
Q8CHT0	Delta-1-pyrroline-5-carboxylate dehydrogenase, mitochondrial OS=Mus musculus OX=10090 GN=Aldh4a1 PE=1 SV=3	0.00128863	0.000318535	3.49684	1.405	0.490566
Q99K67	Alpha-aminoadipic semialdehyde synthase, mitochondrial OS=Mus musculus OX=10090 GN=Aass PE=1 SV=1	1.13909e-05	4.99796e-06	5.30121	1.40426	0.489811
Q9R257	Heme-binding protein 1 OS=Mus musculus OX=10090 GN=Hebp1 PE=1 SV=2	0.000471934	0.000129348	3.88824	1.40398	0.489526
P45377	Aldose reductase-related protein 2 OS=Mus musculus OX=10090 GN=Akr1b8 PE=1 SV=2	0.00153768	0.000373981	3.42715	1.40327	0.488792
Q91V01	Lysophospholipid acyltransferase 5 OS=Mus musculus OX=10090 GN=Lpcat3 PE=1 SV=1	0.00282334	0.000646123	3.18968	1.40115	0.486616
P58710	L-gulonolactone oxidase OS=Mus musculus OX=10090 GN=Gulo PE=1 SV=3	0.00034451	9.77012e-05	4.0101	1.39709	0.482425
Q3UVK0	Endoplasmic reticulum metallopeptidase 1 OS=Mus musculus OX=10090 GN=Ermp1 PE=1 SV=2	0.00175519	0.000421793	3.3749	1.39195	0.477104
Q91ZA3	Propionyl-CoA carboxylase alpha chain, mitochondrial OS=Mus musculus OX=10090 GN=Pcca PE=1 SV=2	3.54951e-07	2.7374e-07	6.56266	1.39139	0.476522
P36536	GTP-binding protein SAR1a OS=Mus musculus OX=10090 GN=Sar1a PE=1 SV=1	0.000115771	3.71144e-05	4.43046	1.39031	0.475411
P38060	Hydroxymethylglutaryl-CoA lyase, mitochondrial OS=Mus musculus OX=10090 GN=Hmgcl PE=1 SV=2	1.02762e-07	1.02192e-07	6.99058	1.38953	0.474601
Q9Z2I9	Succinate--CoA ligase [ADP-forming] subunit beta, mitochondrial OS=Mus musculus OX=10090 GN=Sucla2 PE=1 SV=2	5.20763e-09	8.89451e-09	8.05088	1.3888	0.473843
Q60759	Glutaryl-CoA dehydrogenase, mitochondrial OS=Mus musculus OX=10090 GN=Gcdh PE=1 SV=2	1.84249e-08	2.41128e-08	7.61775	1.38572	0.470632
O08749	Dihydrolipoyl dehydrogenase, mitochondrial OS=Mus musculus OX=10090 GN=Dld PE=1 SV=2	2.54297e-09	5.16531e-09	8.2869	1.38498	0.469862
Q9DBE8	Alpha-1,3/1,6-mannosyltransferase ALG2 OS=Mus musculus OX=10090 GN=Alg2 PE=1 SV=2	0.000353714	0.00010003	3.99987	1.38368	0.468508
P11589	Major urinary protein 2 OS=Mus musculus OX=10090 GN=Mup2 PE=1 SV=1	0.000629074	0.000166968	3.77737	1.38351	0.468337
Q8R164	Valacyclovir hydrolase OS=Mus musculus OX=10090 GN=Bphl PE=1 SV=1	0.000434672	0.000120336	3.91961	1.3835	0.468325
Q9CWP6	Motile sperm domain-containing protein 2 OS=Mus musculus OX=10090 GN=Mospd2 PE=1 SV=2	0.00106853	0.000268743	3.57066	1.38254	0.467322
Q99P30	Peroxisomal coenzyme A diphosphatase NUDT7 OS=Mus musculus OX=10090 GN=Nudt7 PE=1 SV=2	0.0988224	0.0166621	1.77827	1.38151	0.466243
Q62465	Synaptic vesicle membrane protein VAT-1 homolog OS=Mus musculus OX=10090 GN=Vat1 PE=1 SV=3	0.000131468	4.12571e-05	4.3845	1.38119	0.465914
Q9ERR7	Selenoprotein F OS=Mus musculus OX=10090 GN=Selenof PE=1 SV=3	0.000616099	0.000163956	3.78527	1.38063	0.465331
Q07417	Short-chain specific acyl-CoA dehydrogenase, mitochondrial OS=Mus musculus OX=10090 GN=Acads PE=1 SV=2	0.0001278	4.03713e-05	4.39393	1.37789	0.462459
Q05920	Pyruvate carboxylase, mitochondrial OS=Mus musculus OX=10090 GN=Pc PE=1 SV=1	9.99956e-08	9.97685e-08	7.00101	1.37467	0.459091
Q9D6R2	Isocitrate dehydrogenase [NAD] subunit alpha, mitochondrial OS=Mus musculus OX=10090 GN=Idh3a PE=1 SV=1	2.45869e-06	1.37646e-06	5.86123	1.37381	0.458178
Q9Z211	Peroxisomal membrane protein 11A OS=Mus musculus OX=10090 GN=Pex11a PE=1 SV=1	0.00102548	0.000259426	3.58599	1.37329	0.457634
Q8VDG7	Platelet-activating factor acetylhydrolase 2, cytoplasmic OS=Mus musculus OX=10090 GN=Pafah2 PE=1 SV=2	1.28563e-05	5.52076e-06	5.258	1.37286	0.457187
Q9JJW0	Peroxisomal membrane protein 4 OS=Mus musculus OX=10090 GN=Pxmp4 PE=1 SV=3	3.38043e-05	1.28224e-05	4.89203	1.37006	0.454239
P05202	Aspartate aminotransferase, mitochondrial OS=Mus musculus OX=10090 GN=Got2 PE=1 SV=1	2.35817e-06	1.32543e-06	5.87764	1.37	0.454179
Q8VE95	UPF0598 protein C8orf82 homolog OS=Mus musculus OX=10090 PE=1 SV=1	0.0104417	0.00209743	2.67831	1.36797	0.452031
Q9QXT0	Protein canopy homolog 2 OS=Mus musculus OX=10090 GN=Cnpy2 PE=1 SV=1	0.0181963	0.00348485	2.45782	1.36575	0.449689
Q8BWF0	Succinate-semialdehyde dehydrogenase, mitochondrial OS=Mus musculus OX=10090 GN=Aldh5a1 PE=1 SV=1	1.63933e-09	3.70633e-09	8.43106	1.36484	0.448732
Q91WS0	CDGSH iron-sulfur domain-containing protein 1 OS=Mus musculus OX=10090 GN=Cisd1 PE=1 SV=1	0.00292409	0.000666657	3.1761	1.36359	0.447407
Q61694	NADPH-dependent 3-keto-steroid reductase Hsd3b5 OS=Mus musculus OX=10090 GN=Hsd3b5 PE=1 SV=4	0.382848	0.0567907	1.24572	1.36268	0.446445
Q8BZ09	Mitochondrial 2-oxodicarboxylate carrier OS=Mus musculus OX=10090 GN=Slc25a21 PE=1 SV=1	0.00596911	0.00127709	2.89378	1.36233	0.446078
Q9DCD0	6-phosphogluconate dehydrogenase, decarboxylating OS=Mus musculus OX=10090 GN=Pgd PE=1 SV=3	0.000545943	0.000146837	3.83316	1.36229	0.446034
Q8BFR5	Elongation factor Tu, mitochondrial OS=Mus musculus OX=10090 GN=Tufm PE=1 SV=1	1.4773e-12	2.35055e-11	10.6288	1.3604	0.444032
Q7TNE1	Succinate--hydroxymethylglutarate CoA-transferase OS=Mus musculus OX=10090 GN=Sugct PE=1 SV=2	0.0308186	0.00563972	2.24874	1.35913	0.442679
Q8VCW8	Medium-chain acyl-CoA ligase ACSF2, mitochondrial OS=Mus musculus OX=10090 GN=Acsf2 PE=1 SV=1	2.24569e-06	1.273e-06	5.89517	1.35818	0.441677
P35576	Glucose-6-phosphatase OS=Mus musculus OX=10090 GN=G6pc PE=1 SV=2	3.66621e-05	1.37511e-05	4.86166	1.35777	0.441241
P08249	Malate dehydrogenase, mitochondrial OS=Mus musculus OX=10090 GN=Mdh2 PE=1 SV=3	4.23391e-07	3.15322e-07	6.50125	1.35487	0.438153
Q3UNZ8	Quinone oxidoreductase-like protein 2 OS=Mus musculus OX=10090 GN=Cryzl2 PE=1 SV=1	5.2406e-09	8.90053e-09	8.05058	1.35376	0.436968
Q9CZP5	Mitochondrial chaperone BCS1 OS=Mus musculus OX=10090 GN=Bcs1l PE=1 SV=1	0.0016946	0.00040982	3.38741	1.35334	0.436523
Q99LC5	Electron transfer flavoprotein subunit alpha, mitochondrial OS=Mus musculus OX=10090 GN=Etfa PE=1 SV=2	4.43867e-09	7.80153e-09	8.10782	1.35252	0.435653
P42925	Peroxisomal membrane protein 2 OS=Mus musculus OX=10090 GN=Pxmp2 PE=1 SV=2	3.03628e-05	1.16633e-05	4.93318	1.35082	0.433838
Q64464	Cytochrome P450 3A13 OS=Mus musculus OX=10090 GN=Cyp3a13 PE=1 SV=1	2.02737e-05	8.1829e-06	5.08709	1.35033	0.433313
Q9CQI6	Coactosin-like protein OS=Mus musculus OX=10090 GN=Cotl1 PE=1 SV=3	0.0460018	0.00818052	2.08722	1.34994	0.432893
Q9CYH2	Peroxiredoxin-like 2A OS=Mus musculus OX=10090 GN=Prxl2a PE=1 SV=2	8.24558e-07	5.50273e-07	6.25942	1.34932	0.432232
E9Q3L2	Phosphatidylinositol 4-kinase alpha OS=Mus musculus OX=10090 GN=Pi4ka PE=1 SV=2	0.0152831	0.00296932	2.52734	1.34724	0.430007
Q9CR64	Protein kish-A OS=Mus musculus OX=10090 GN=Tmem167a PE=1 SV=1	0.00785911	0.00163855	2.78554	1.34501	0.427615
Q9DBG1	Sterol 26-hydroxylase, mitochondrial OS=Mus musculus OX=10090 GN=Cyp27a1 PE=1 SV=1	1.60668e-06	9.61819e-07	6.01691	1.34423	0.426784
Q5XKN4	Protein jagunal homolog 1 OS=Mus musculus OX=10090 GN=Jagn1 PE=1 SV=2	9.66497e-05	3.19326e-05	4.49577	1.3429	0.425347
O88696	ATP-dependent Clp protease proteolytic subunit, mitochondrial OS=Mus musculus OX=10090 GN=Clpp PE=1 SV=1	1.43339e-07	1.32517e-07	6.87773	1.3422	0.4246
Q925I1	ATPase family AAA domain-containing protein 3 OS=Mus musculus OX=10090 GN=Atad3 PE=1 SV=1	7.65081e-08	8.03101e-08	7.09523	1.34136	0.423699
P70404	Isocitrate dehydrogenase [NAD] subunit gamma 1, mitochondrial OS=Mus musculus OX=10090 GN=Idh3g PE=1 SV=1	0.000377934	0.000106085	3.97434	1.33955	0.421748
Q9D1Q6	Endoplasmic reticulum resident protein 44 OS=Mus musculus OX=10090 GN=Erp44 PE=1 SV=1	3.53156e-06	1.85032e-06	5.73275	1.3393	0.421483
Q9DCS3	Enoyl-[acyl-carrier-protein] reductase, mitochondrial OS=Mus musculus OX=10090 GN=Mecr PE=1 SV=2	1.28033e-05	5.5058e-06	5.25918	1.33915	0.421322
Q9DCN2	NADH-cytochrome b5 reductase 3 OS=Mus musculus OX=10090 GN=Cyb5r3 PE=1 SV=3	3.84336e-05	1.42914e-05	4.84492	1.33603	0.417955
O35658	Complement component 1 Q subcomponent-binding protein, mitochondrial OS=Mus musculus OX=10090 GN=C1qbp PE=1 SV=1	1.12644e-08	1.63719e-08	7.7859	1.3356	0.417489
Q9D2G2	Dihydrolipoyllysine-residue succinyltransferase component of 2-oxoglutarate dehydrogenase complex, mitochondrial OS=Mus musculus OX=10090 GN=Dlst PE=1 SV=1	2.34074e-09	4.91411e-09	8.30856	1.33399	0.415753
P05366	Serum amyloid A-1 protein OS=Mus musculus OX=10090 GN=Saa1 PE=1 SV=2	0.157004	0.0253379	1.59623	1.33325	0.41495
Q3TLP5	Enoyl-CoA hydratase domain-containing protein 2, mitochondrial OS=Mus musculus OX=10090 GN=Echdc2 PE=1 SV=2	0.000549658	0.000147574	3.83099	1.33208	0.413681
Q99L04	Dehydrogenase/reductase SDR family member 1 OS=Mus musculus OX=10090 GN=Dhrs1 PE=1 SV=1	1.5483e-08	2.11796e-08	7.67408	1.33023	0.411675
O08795-2	Isoform 2 of Glucosidase 2 subunit beta OS=Mus musculus OX=10090 GN=Prkcsh	9.94208e-07	6.39491e-07	6.19417	1.32632	0.407425
Q8VDL4	ADP-dependent glucokinase OS=Mus musculus OX=10090 GN=Adpgk PE=1 SV=2	0.000725182	0.000189646	3.72206	1.32602	0.407107
Q9CQ62	2,4-dienoyl-CoA reductase, mitochondrial OS=Mus musculus OX=10090 GN=Decr1 PE=1 SV=1	0.002241	0.000527223	3.27801	1.32474	0.405712
P27046	Alpha-mannosidase 2 OS=Mus musculus OX=10090 GN=Man2a1 PE=1 SV=2	0.00265478	0.000613118	3.21246	1.32244	0.403204
Q6P5E4	UDP-glucose:glycoprotein glucosyltransferase 1 OS=Mus musculus OX=10090 GN=Uggt1 PE=1 SV=4	0.000106884	3.46328e-05	4.46051	1.31992	0.400448
Q9CPX8	Cytochrome b-c1 complex subunit 10 OS=Mus musculus OX=10090 GN=Uqcr11 PE=3 SV=1	0.000240415	7.09074e-05	4.14931	1.3194	0.399886
Q8BMF4	Dihydrolipoyllysine-residue acetyltransferase component of pyruvate dehydrogenase complex, mitochondrial OS=Mus musculus OX=10090 GN=Dlat PE=1 SV=2	1.90183e-07	1.6569e-07	6.7807	1.31912	0.399577
Q8BUE4	Apoptosis-inducing factor 2 OS=Mus musculus OX=10090 GN=Aifm2 PE=1 SV=1	0.0749449	0.0128585	1.89081	1.31887	0.399303
Q9CZU6	Citrate synthase, mitochondrial OS=Mus musculus OX=10090 GN=Cs PE=1 SV=1	4.92518e-07	3.60201e-07	6.44345	1.31577	0.39591
Q9CYG7	Mitochondrial import receptor subunit TOM34 OS=Mus musculus OX=10090 GN=Tomm34 PE=1 SV=1	0.434227	0.0636007	1.19654	1.31472	0.39476
O70503	Very-long-chain 3-oxoacyl-CoA reductase OS=Mus musculus OX=10090 GN=Hsd17b12 PE=1 SV=1	2.51375e-06	1.40209e-06	5.85322	1.31427	0.394265
Q8K4F5	Protein ABHD11 OS=Mus musculus OX=10090 GN=Abhd11 PE=1 SV=1	3.35118e-09	6.41203e-09	8.193	1.31125	0.390946
O55143	Sarcoplasmic/endoplasmic reticulum calcium ATPase 2 OS=Mus musculus OX=10090 GN=Atp2a2 PE=1 SV=2	0.000100542	3.30723e-05	4.48054	1.30977	0.389311
P52196	Thiosulfate sulfurtransferase OS=Mus musculus OX=10090 GN=Tst PE=1 SV=3	0.000166041	5.10125e-05	4.29232	1.30685	0.386096
Q924D0	Reticulon-4-interacting protein 1, mitochondrial OS=Mus musculus OX=10090 GN=Rtn4ip1 PE=1 SV=2	2.35876e-06	1.32543e-06	5.87764	1.30623	0.385411
Q9DCW4	Electron transfer flavoprotein subunit beta OS=Mus musculus OX=10090 GN=Etfb PE=1 SV=3	2.21983e-07	1.8693e-07	6.72832	1.30616	0.385332
Q99KR7	Peptidyl-prolyl cis-trans isomerase F, mitochondrial OS=Mus musculus OX=10090 GN=Ppif PE=1 SV=1	0.00118456	0.000295224	3.52985	1.30458	0.383581
P62342	Thioredoxin reductase-like selenoprotein T OS=Mus musculus OX=10090 GN=Selenot PE=1 SV=2	1.36446e-07	1.27707e-07	6.89379	1.30426	0.383237
P62897	Cytochrome c, somatic OS=Mus musculus OX=10090 GN=Cycs PE=1 SV=2	0.114603	0.0190781	1.71946	1.30274	0.38155
Q921G7	Electron transfer flavoprotein-ubiquinone oxidoreductase, mitochondrial OS=Mus musculus OX=10090 GN=Etfdh PE=1 SV=1	6.70459e-08	7.23885e-08	7.14033	1.30118	0.37982
Q9R0Q9	Mannose-P-dolichol utilization defect 1 protein OS=Mus musculus OX=10090 GN=Mpdu1 PE=1 SV=1	0.0189278	0.00359881	2.44384	1.30005	0.378564
Q8CFA2	Aminomethyltransferase, mitochondrial OS=Mus musculus OX=10090 GN=Amt PE=1 SV=1	0.000420563	0.00011675	3.93274	1.29958	0.378041
P09671	Superoxide dismutase [Mn], mitochondrial OS=Mus musculus OX=10090 GN=Sod2 PE=1 SV=3	6.55324e-05	2.26933e-05	4.6441	1.29941	0.377859
Q9CQB5	CDGSH iron-sulfur domain-containing protein 2 OS=Mus musculus OX=10090 GN=Cisd2 PE=1 SV=1	1.16901e-05	5.09232e-06	5.29308	1.29729	0.375503
Q91YT2	E3 ubiquitin-protein ligase RNF185 OS=Mus musculus OX=10090 GN=Rnf185 PE=2 SV=1	0.649745	0.0914883	1.03863	1.29686	0.37502
P51174	Long-chain specific acyl-CoA dehydrogenase, mitochondrial OS=Mus musculus OX=10090 GN=Acadl PE=1 SV=2	0.0029318	0.000667407	3.17561	1.29196	0.369567
Q8R1V4	Transmembrane emp24 domain-containing protein 4 OS=Mus musculus OX=10090 GN=Tmed4 PE=1 SV=1	2.23876e-06	1.27219e-06	5.89545	1.28984	0.367195
Q925N2	Sideroflexin-2 OS=Mus musculus OX=10090 GN=Sfxn2 PE=1 SV=1	0.000145479	4.52005e-05	4.34486	1.28584	0.362714
Q8BWT1	3-ketoacyl-CoA thiolase, mitochondrial OS=Mus musculus OX=10090 GN=Acaa2 PE=1 SV=3	0.00299876	0.000680091	3.16743	1.28315	0.359691
Q8BKZ9	Pyruvate dehydrogenase protein X component, mitochondrial OS=Mus musculus OX=10090 GN=Pdhx PE=1 SV=1	0.529864	0.0760608	1.11884	1.28222	0.358643
Q9Z2Z6	Mitochondrial carnitine/acylcarnitine carrier protein OS=Mus musculus OX=10090 GN=Slc25a20 PE=1 SV=1	1.84309e-05	7.56023e-06	5.12147	1.28052	0.356731
P47791-2	Isoform Cytoplasmic of Glutathione reductase, mitochondrial OS=Mus musculus OX=10090 GN=Gsr	4.93277e-07	3.60201e-07	6.44345	1.28019	0.35636
Q9WTP7	GTP:AMP phosphotransferase AK3, mitochondrial OS=Mus musculus OX=10090 GN=Ak3 PE=1 SV=3	6.22929e-06	2.98445e-06	5.52514	1.28011	0.356265
Q8BVF2	Phosducin-like protein 3 OS=Mus musculus OX=10090 GN=Pdcl3 PE=1 SV=1	0.000921864	0.000235978	3.62713	1.27989	0.356015
Q9D051	Pyruvate dehydrogenase E1 component subunit beta, mitochondrial OS=Mus musculus OX=10090 GN=Pdhb PE=1 SV=1	2.73591e-07	2.21742e-07	6.65415	1.27843	0.354369
Q9ERE7	LRP chaperone MESD OS=Mus musculus OX=10090 GN=Mesd PE=1 SV=1	0.0628608	0.0109467	1.96071	1.27813	0.354032
P56593	Cytochrome P450 2A12 OS=Mus musculus OX=10090 GN=Cyp2a12 PE=1 SV=2	0.000100451	3.30723e-05	4.48054	1.27638	0.35206
Q91WM2	Haloacid dehalogenase-like hydrolase domain-containing 5 OS=Mus musculus OX=10090 GN=Hdhd5 PE=1 SV=1	0.00580709	0.00124331	2.90542	1.27542	0.35097
Q9D023	Mitochondrial pyruvate carrier 2 OS=Mus musculus OX=10090 GN=Mpc2 PE=1 SV=1	0.133405	0.0219065	1.65943	1.27473	0.350194
Q8VEE1	LIM and cysteine-rich domains protein 1 OS=Mus musculus OX=10090 GN=Lmcd1 PE=1 SV=1	0.0298271	0.00549152	2.26031	1.27341	0.348698
Q9D6M3	Mitochondrial glutamate carrier 1 OS=Mus musculus OX=10090 GN=Slc25a22 PE=1 SV=1	0.00804598	0.00167175	2.77683	1.27227	0.34741
Q8VHG0	Dimethylaniline monooxygenase [N-oxide-forming] 4 OS=Mus musculus OX=10090 GN=Fmo4 PE=1 SV=3	0.166151	0.026661	1.57412	1.27226	0.347399
Q8R0F9	SEC14-like protein 4 OS=Mus musculus OX=10090 GN=Sec14l4 PE=1 SV=1	5.46919e-07	3.90875e-07	6.40796	1.27122	0.346208
Q8R180	ERO1-like protein alpha OS=Mus musculus OX=10090 GN=Ero1a PE=1 SV=2	0.052213	0.00918778	2.03679	1.26906	0.343764
Q9CQW1	Synaptobrevin homolog YKT6 OS=Mus musculus OX=10090 GN=Ykt6 PE=1 SV=1	2.19757e-05	8.81101e-06	5.05497	1.26852	0.343146
P53808	Phosphatidylcholine transfer protein OS=Mus musculus OX=10090 GN=Pctp PE=1 SV=2	0.0561182	0.00983489	2.00723	1.26617	0.340471
P22315	Ferrochelatase, mitochondrial OS=Mus musculus OX=10090 GN=Fech PE=1 SV=2	0.00119598	0.000297825	3.52604	1.26499	0.33913
Q9JMA7	Cytochrome P450 3A41 OS=Mus musculus OX=10090 GN=Cyp3a41a PE=1 SV=2	0.68029	0.095301	1.0209	1.26362	0.337566
Q9D6U8	Protein FAM162A OS=Mus musculus OX=10090 GN=Fam162a PE=1 SV=1	0.0140319	0.00274742	2.56107	1.26285	0.336687
Q9QXX4	Calcium-binding mitochondrial carrier protein Aralar2 OS=Mus musculus OX=10090 GN=Slc25a13 PE=1 SV=1	0.00202287	0.000479261	3.31943	1.26193	0.335628
Q9WVD5	Mitochondrial ornithine transporter 1 OS=Mus musculus OX=10090 GN=Slc25a15 PE=1 SV=1	0.00138057	0.000339596	3.46904	1.26158	0.335227
Q9CQ69	Cytochrome b-c1 complex subunit 8 OS=Mus musculus OX=10090 GN=Uqcrq PE=1 SV=3	0.0828129	0.0141208	1.85014	1.26	0.333419
P35486	Pyruvate dehydrogenase E1 component subunit alpha, somatic form, mitochondrial OS=Mus musculus OX=10090 GN=Pdha1 PE=1 SV=1	2.59618e-10	9.34352e-10	9.02949	1.2587	0.33193
P08003	Protein disulfide-isomerase A4 OS=Mus musculus OX=10090 GN=Pdia4 PE=1 SV=3	0.000256102	7.48045e-05	4.12607	1.25823	0.3314
Q8VCH8	UBX domain-containing protein 4 OS=Mus musculus OX=10090 GN=Ubxn4 PE=1 SV=1	0.00114847	0.000286702	3.54257	1.25667	0.329609
Q8BIJ6	Isoleucine--tRNA ligase, mitochondrial OS=Mus musculus OX=10090 GN=Iars2 PE=1 SV=1	0.0027274	0.000627015	3.20272	1.25664	0.329575
Q8R1I1	Cytochrome b-c1 complex subunit 9 OS=Mus musculus OX=10090 GN=Uqcr10 PE=1 SV=1	5.88508e-07	4.16658e-07	6.38022	1.25548	0.328243
Q3UPH1	Protein PRRC1 OS=Mus musculus OX=10090 GN=Prrc1 PE=1 SV=1	0.000126166	3.99387e-05	4.39861	1.25518	0.327895
Q9JKR6	Hypoxia up-regulated protein 1 OS=Mus musculus OX=10090 GN=Hyou1 PE=1 SV=1	3.39302e-06	1.78702e-06	5.74787	1.25464	0.327272
Q8BGH2	Sorting and assembly machinery component 50 homolog OS=Mus musculus OX=10090 GN=Samm50 PE=1 SV=1	2.32205e-07	1.93918e-07	6.71238	1.25448	0.32709
P47738	Aldehyde dehydrogenase, mitochondrial OS=Mus musculus OX=10090 GN=Aldh2 PE=1 SV=1	0.00144819	0.000354785	3.45003	1.25408	0.326632
Q9D826	Peroxisomal sarcosine oxidase OS=Mus musculus OX=10090 GN=Pipox PE=1 SV=1	0.000166878	5.12174e-05	4.29058	1.25202	0.324253
Q9CZN7	Serine hydroxymethyltransferase, mitochondrial OS=Mus musculus OX=10090 GN=Shmt2 PE=1 SV=1	5.09611e-08	5.71133e-08	7.24326	1.25149	0.323643
Q9QX60	Deoxyguanosine kinase, mitochondrial OS=Mus musculus OX=10090 GN=Dguok PE=1 SV=3	0.000743795	0.000193676	3.71292	1.25119	0.323304
Q9QYG0	Protein NDRG2 OS=Mus musculus OX=10090 GN=Ndrg2 PE=1 SV=1	0.000782536	0.000202716	3.69311	1.24999	0.321919
Q9Z0X1	Apoptosis-inducing factor 1, mitochondrial OS=Mus musculus OX=10090 GN=Aifm1 PE=1 SV=1	8.51742e-07	5.62209e-07	6.2501	1.24923	0.321035
P09528	Ferritin heavy chain OS=Mus musculus OX=10090 GN=Fth1 PE=1 SV=2	0.00095762	0.000244098	3.61244	1.24694	0.318396
Q8BH86	D-glutamate cyclase, mitochondrial OS=Mus musculus OX=10090 GN=Dglucy PE=1 SV=1	0.0104333	0.00209716	2.67837	1.24533	0.316528
D3Z7P3	Glutaminase kidney isoform, mitochondrial OS=Mus musculus OX=10090 GN=Gls PE=1 SV=1	0.00421575	0.000928915	3.03202	1.24348	0.314388
Q9CZE3	Ras-related protein Rab-32 OS=Mus musculus OX=10090 GN=Rab32 PE=1 SV=3	0.363885	0.0542707	1.26543	1.2411	0.311621
Q9CR62	Mitochondrial 2-oxoglutarate/malate carrier protein OS=Mus musculus OX=10090 GN=Slc25a11 PE=1 SV=3	2.74328e-06	1.5024e-06	5.82321	1.24097	0.311464
O88455	7-dehydrocholesterol reductase OS=Mus musculus OX=10090 GN=Dhcr7 PE=1 SV=1	0.0639977	0.0111319	1.95343	1.23952	0.309778
Q9R0Q3	Transmembrane emp24 domain-containing protein 2 OS=Mus musculus OX=10090 GN=Tmed2 PE=1 SV=1	3.42503e-05	1.29428e-05	4.88797	1.2395	0.309762
Q99JR6	Nicotinamide/nicotinic acid mononucleotide adenylyltransferase 3 OS=Mus musculus OX=10090 GN=Nmnat3 PE=1 SV=1	0.140995	0.0230154	1.63798	1.23899	0.309164
P51881	ADP/ATP translocase 2 OS=Mus musculus OX=10090 GN=Slc25a5 PE=1 SV=3	0.000143806	4.47265e-05	4.34943	1.23761	0.307554
P97807	Fumarate hydratase, mitochondrial OS=Mus musculus OX=10090 GN=Fh PE=1 SV=3	1.69034e-09	3.78526e-09	8.4219	1.2371	0.30696
Q8BYU6	Torsin-1A-interacting protein 2 OS=Mus musculus OX=10090 GN=Tor1aip2 PE=1 SV=1	3.67998e-06	1.90497e-06	5.72011	1.23708	0.306943
Q9CXR1	Dehydrogenase/reductase SDR family member 7 OS=Mus musculus OX=10090 GN=Dhrs7 PE=1 SV=2	0.159132	0.0256164	1.59148	1.23687	0.306696
P08113	Endoplasmin OS=Mus musculus OX=10090 GN=Hsp90b1 PE=1 SV=2	4.2756e-05	1.57055e-05	4.80395	1.23639	0.30614
P97501	Dimethylaniline monooxygenase [N-oxide-forming] 3 OS=Mus musculus OX=10090 GN=Fmo3 PE=1 SV=1	0.699476	0.0977623	1.00983	1.23633	0.30606
Q91X77	Cytochrome P450 2C50 OS=Mus musculus OX=10090 GN=Cyp2c50 PE=1 SV=2	0.0034149	0.000764149	3.11682	1.2352	0.304749
Q8CEE7	Retinol dehydrogenase 13 OS=Mus musculus OX=10090 GN=Rdh13 PE=1 SV=1	0.630004	0.0891238	1.05001	1.23508	0.304608
Q6XVG2	Cytochrome P450 2C54 OS=Mus musculus OX=10090 GN=Cyp2c54 PE=1 SV=1	0.10574	0.0177197	1.75154	1.23231	0.301363
Q8K1B8	Fermitin family homolog 3 OS=Mus musculus OX=10090 GN=Fermt3 PE=1 SV=1	0.230764	0.0359786	1.44396	1.23194	0.300937
Q9DB77	Cytochrome b-c1 complex subunit 2, mitochondrial OS=Mus musculus OX=10090 GN=Uqcrc2 PE=1 SV=1	7.27506e-05	2.49925e-05	4.60219	1.23148	0.300395
Q8C196	Carbamoyl-phosphate synthase [ammonia], mitochondrial OS=Mus musculus OX=10090 GN=Cps1 PE=1 SV=2	0.0381365	0.00686666	2.16325	1.23148	0.300391
Q8R0F8	Acylpyruvase FAHD1, mitochondrial OS=Mus musculus OX=10090 GN=Fahd1 PE=1 SV=2	0.00762658	0.00159668	2.79678	1.23098	0.29981
Q9D7X8	Gamma-glutamylcyclotransferase OS=Mus musculus OX=10090 GN=Ggct PE=1 SV=1	0.261624	0.0403531	1.39412	1.23007	0.298745
P56379	ATP synthase subunit ATP5MPL, mitochondrial OS=Mus musculus OX=10090 GN=Atp5mpl PE=1 SV=1	0.000213921	6.36525e-05	4.19618	1.22986	0.298495
Q7TNS2	MICOS complex subunit Mic10 OS=Mus musculus OX=10090 GN=Micos10 PE=1 SV=1	0.0838348	0.0142865	1.84507	1.22824	0.296591
Q9CZ13	Cytochrome b-c1 complex subunit 1, mitochondrial OS=Mus musculus OX=10090 GN=Uqcrc1 PE=1 SV=2	1.87967e-05	7.6554e-06	5.11603	1.22558	0.293469
Q91WK5	Glycine cleavage system H protein, mitochondrial OS=Mus musculus OX=10090 GN=Gcsh PE=1 SV=2	0.0232592	0.00436199	2.36031	1.22543	0.293287
Q8R0X7	Sphingosine-1-phosphate lyase 1 OS=Mus musculus OX=10090 GN=Sgpl1 PE=1 SV=1	0.000507335	0.000136941	3.86347	1.22537	0.293221
Q921H8	3-ketoacyl-CoA thiolase A, peroxisomal OS=Mus musculus OX=10090 GN=Acaa1a PE=1 SV=1	0.0120483	0.00239155	2.62132	1.22525	0.293076
Q9D0S9	Histidine triad nucleotide-binding protein 2, mitochondrial OS=Mus musculus OX=10090 GN=Hint2 PE=1 SV=1	0.0411563	0.00737088	2.13248	1.22472	0.292451
Q61335	B-cell receptor-associated protein 31 OS=Mus musculus OX=10090 GN=Bcap31 PE=1 SV=4	0.267294	0.0411018	1.38614	1.22413	0.291754
P61027	Ras-related protein Rab-10 OS=Mus musculus OX=10090 GN=Rab10 PE=1 SV=1	0.00558194	0.00119935	2.92105	1.22373	0.291281
Q9DBM2	Peroxisomal bifunctional enzyme OS=Mus musculus OX=10090 GN=Ehhadh PE=1 SV=4	0.460518	0.0670294	1.17373	1.22319	0.29065
O35387	HCLS1-associated protein X-1 OS=Mus musculus OX=10090 GN=Hax1 PE=1 SV=1	0.714519	0.0993594	1.00279	1.2231	0.290543
Q8BMS4	Ubiquinone biosynthesis O-methyltransferase, mitochondrial OS=Mus musculus OX=10090 GN=Coq3 PE=1 SV=1	1.96545e-06	1.14412e-06	5.94153	1.2212	0.288304
P01942	Hemoglobin subunit alpha OS=Mus musculus OX=10090 GN=Hba PE=1 SV=2	0.576907	0.0821894	1.08518	1.21973	0.286561
P56391	Cytochrome c oxidase subunit 6B1 OS=Mus musculus OX=10090 GN=Cox6b1 PE=1 SV=2	0.220022	0.0344638	1.46264	1.2184	0.284993
Q99KI0	Aconitate hydratase, mitochondrial OS=Mus musculus OX=10090 GN=Aco2 PE=1 SV=1	2.80851e-07	2.25211e-07	6.64741	1.2184	0.28499
P00158	Cytochrome b OS=Mus musculus OX=10090 GN=Mt-Cyb PE=1 SV=1	0.000655047	0.000173405	3.76094	1.21833	0.284906
Q64310	Surfeit locus protein 4 OS=Mus musculus OX=10090 GN=Surf4 PE=1 SV=1	0.00846748	0.00174137	2.75911	1.21823	0.284786
P25688	Uricase OS=Mus musculus OX=10090 GN=Uox PE=1 SV=2	0.00959551	0.00193906	2.71241	1.21668	0.282953
O08547	Vesicle-trafficking protein SEC22b OS=Mus musculus OX=10090 GN=Sec22b PE=1 SV=3	1.00667e-06	6.44765e-07	6.1906	1.21576	0.281858
P35293	Ras-related protein Rab-18 OS=Mus musculus OX=10090 GN=Rab18 PE=1 SV=2	2.7742e-05	1.08076e-05	4.96627	1.21535	0.281368
Q9CQR4	Acyl-coenzyme A thioesterase 13 OS=Mus musculus OX=10090 GN=Acot13 PE=1 SV=1	0.0706441	0.0121898	1.914	1.21271	0.278239
Q3TEA8	Heterochromatin protein 1-binding protein 3 OS=Mus musculus OX=10090 GN=Hp1bp3 PE=1 SV=1	0.000102207	3.3476e-05	4.47527	1.2115	0.276794
Q61102	ATP-binding cassette sub-family B member 7, mitochondrial OS=Mus musculus OX=10090 GN=Abcb7 PE=1 SV=3	0.373716	0.0555178	1.25557	1.21148	0.276775
Q3UNX5	Acyl-coenzyme A synthetase ACSM3, mitochondrial OS=Mus musculus OX=10090 GN=Acsm3 PE=1 SV=2	0.000838081	0.000215811	3.66593	1.21138	0.276656
Q03265	ATP synthase subunit alpha, mitochondrial OS=Mus musculus OX=10090 GN=Atp5f1a PE=1 SV=1	2.62704e-07	2.14644e-07	6.66828	1.21137	0.276641
P16110	Galectin-3 OS=Mus musculus OX=10090 GN=Lgals3 PE=1 SV=3	0.0122065	0.00241978	2.61622	1.21061	0.27573
Q06185	ATP synthase subunit e, mitochondrial OS=Mus musculus OX=10090 GN=Atp5me PE=1 SV=2	0.0200317	0.00380152	2.42004	1.20976	0.274716
Q9QXY9	Peroxisomal biogenesis factor 3 OS=Mus musculus OX=10090 GN=Pex3 PE=1 SV=1	0.0379266	0.00683293	2.16539	1.20975	0.274707
Q61024	Asparagine synthetase [glutamine-hydrolyzing] OS=Mus musculus OX=10090 GN=Asns PE=1 SV=3	0.00885312	0.00180855	2.74267	1.20756	0.272095
Q791V5	Mitochondrial carrier homolog 2 OS=Mus musculus OX=10090 GN=Mtch2 PE=1 SV=1	2.77013e-07	2.23583e-07	6.65056	1.20698	0.271396
Q60597	2-oxoglutarate dehydrogenase, mitochondrial OS=Mus musculus OX=10090 GN=Ogdh PE=1 SV=3	5.9499e-06	2.86421e-06	5.543	1.20573	0.269904
Q9D6Y7	Mitochondrial peptide methionine sulfoxide reductase OS=Mus musculus OX=10090 GN=Msra PE=1 SV=1	0.000103046	3.37143e-05	4.47219	1.20488	0.268885
P09925	Surfeit locus protein 1 OS=Mus musculus OX=10090 GN=Surf1 PE=1 SV=3	0.00902636	0.00184004	2.73517	1.20483	0.268825
Q8R0Y6	Cytosolic 10-formyltetrahydrofolate dehydrogenase OS=Mus musculus OX=10090 GN=Aldh1l1 PE=1 SV=1	0.0961774	0.0162797	1.78835	1.20472	0.268692
Q9DC69	NADH dehydrogenase [ubiquinone] 1 alpha subcomplex subunit 9, mitochondrial OS=Mus musculus OX=10090 GN=Ndufa9 PE=1 SV=2	3.19816e-07	2.48999e-07	6.6038	1.20449	0.268418
P47802	Metaxin-1 OS=Mus musculus OX=10090 GN=Mtx1 PE=1 SV=1	8.95653e-08	9.05573e-08	7.04308	1.20382	0.267617
Q9WTP6	Adenylate kinase 2, mitochondrial OS=Mus musculus OX=10090 GN=Ak2 PE=1 SV=5	0.0242123	0.00452669	2.34422	1.2038	0.26759
Q4PJX1	Protein odr-4 homolog OS=Mus musculus OX=10090 GN=Odr4 PE=1 SV=2	0.0519657	0.00914959	2.0386	1.20272	0.266304
Q91WK1	SPRY domain-containing protein 4 OS=Mus musculus OX=10090 GN=Spryd4 PE=1 SV=1	0.0309922	0.00566806	2.24657	1.20123	0.264515
Q9WU19	Hydroxyacid oxidase 1 OS=Mus musculus OX=10090 GN=Hao1 PE=1 SV=1	0.235291	0.0365902	1.43664	1.20051	0.263646
Q91WN4	Kynurenine 3-monooxygenase OS=Mus musculus OX=10090 GN=Kmo PE=1 SV=1	0.0183957	0.00351309	2.45431	1.20039	0.263508
P63030	Mitochondrial pyruvate carrier 1 OS=Mus musculus OX=10090 GN=Mpc1 PE=1 SV=1	0.396524	0.0586467	1.23176	1.20012	0.263179
Q80UU9	Membrane-associated progesterone receptor component 2 OS=Mus musculus OX=10090 GN=Pgrmc2 PE=1 SV=2	1.15762e-06	7.24558e-07	6.13993	1.19933	0.262229
O08709	Peroxiredoxin-6 OS=Mus musculus OX=10090 GN=Prdx6 PE=1 SV=3	0.000147432	4.57601e-05	4.33951	1.19911	0.261958
Q8CFJ7	Solute carrier family 25 member 45 OS=Mus musculus OX=10090 GN=Slc25a45 PE=1 SV=1	0.0277486	0.00514277	2.2888	1.1987	0.261473
Q6PA06	Atlastin-2 OS=Mus musculus OX=10090 GN=Atl2 PE=1 SV=1	0.0265703	0.00494612	2.30574	1.19798	0.260609
Q3UUI3	Acyl-coenzyme A thioesterase THEM4 OS=Mus musculus OX=10090 GN=Them4 PE=1 SV=1	0.106139	0.0177767	1.75015	1.19718	0.259638
Q9R0H0	Peroxisomal acyl-coenzyme A oxidase 1 OS=Mus musculus OX=10090 GN=Acox1 PE=1 SV=5	0.371619	0.0552606	1.25758	1.1967	0.259057
Q91W90	Thioredoxin domain-containing protein 5 OS=Mus musculus OX=10090 GN=Txndc5 PE=1 SV=2	0.00275541	0.000632012	3.19927	1.19535	0.257439
Q8BH59	Calcium-binding mitochondrial carrier protein Aralar1 OS=Mus musculus OX=10090 GN=Slc25a12 PE=1 SV=1	0.0407124	0.00729569	2.13693	1.19514	0.257185
Q8WUR0	Protein C19orf12 homolog OS=Mus musculus OX=10090 PE=1 SV=1	0.0163561	0.00317167	2.49871	1.1949	0.256889
Q3UP75	UDP-glucuronosyltransferase 3A1 OS=Mus musculus OX=10090 GN=Ugt3a1 PE=1 SV=1	0.32446	0.0489461	1.31028	1.19344	0.255125
Q8JZU2	Tricarboxylate transport protein, mitochondrial OS=Mus musculus OX=10090 GN=Slc25a1 PE=1 SV=1	5.40129e-07	3.86937e-07	6.41236	1.19185	0.253207
Q6P6M5	Peroxisomal membrane protein 11C OS=Mus musculus OX=10090 GN=Pex11g PE=1 SV=2	0.536268	0.0769436	1.11383	1.19154	0.252829
Q05915	GTP cyclohydrolase 1 OS=Mus musculus OX=10090 GN=Gch1 PE=1 SV=1	0.0370806	0.00670048	2.17389	1.18928	0.250086
P04939	Major urinary protein 3 OS=Mus musculus OX=10090 GN=Mup3 PE=1 SV=1	0.509258	0.0734721	1.13388	1.18853	0.249182
P56383	ATP synthase F(0) complex subunit C2, mitochondrial OS=Mus musculus OX=10090 GN=Atp5mc2 PE=1 SV=2	0.23525	0.0365902	1.43664	1.18695	0.247259
Q9ET30	Transmembrane 9 superfamily member 3 OS=Mus musculus OX=10090 GN=Tm9sf3 PE=1 SV=1	0.0035981	0.000800994	3.09637	1.1869	0.247198
Q60932-2	Isoform Mt-VDAC1 of Voltage-dependent anion-selective channel protein 1 OS=Mus musculus OX=10090 GN=Vdac1	6.19404e-07	4.33456e-07	6.36305	1.18619	0.246329
O35129	Prohibitin-2 OS=Mus musculus OX=10090 GN=Phb2 PE=1 SV=1	2.58546e-05	1.01773e-05	4.99237	1.18618	0.246321
Q99KF1	Transmembrane emp24 domain-containing protein 9 OS=Mus musculus OX=10090 GN=Tmed9 PE=1 SV=2	2.24862e-06	1.273e-06	5.89517	1.18525	0.245191
Q8VBT0	Thioredoxin-related transmembrane protein 1 OS=Mus musculus OX=10090 GN=Tmx1 PE=1 SV=1	0.000952252	0.000242934	3.61451	1.18504	0.244939
Q9DB20	ATP synthase subunit O, mitochondrial OS=Mus musculus OX=10090 GN=Atp5po PE=1 SV=1	9.98414e-07	6.40833e-07	6.19326	1.18375	0.243362
Q64433	10 kDa heat shock protein, mitochondrial OS=Mus musculus OX=10090 GN=Hspe1 PE=1 SV=2	0.160467	0.0258065	1.58827	1.18276	0.242158
Q9D3D9	ATP synthase subunit delta, mitochondrial OS=Mus musculus OX=10090 GN=Atp5f1d PE=1 SV=1	0.0027183	0.000626352	3.20318	1.18275	0.242147
Q8BWN8	Peroxisomal succinyl-coenzyme A thioesterase OS=Mus musculus OX=10090 GN=Acot4 PE=1 SV=1	0.612562	0.0868596	1.06118	1.18259	0.24195
Q9DCZ4	MICOS complex subunit Mic26 OS=Mus musculus OX=10090 GN=Apoo PE=1 SV=2	6.77522e-05	2.34083e-05	4.63063	1.18135	0.240436
P84084	ADP-ribosylation factor 5 OS=Mus musculus OX=10090 GN=Arf5 PE=1 SV=2	0.033004	0.00601779	2.22056	1.18039	0.239267
Q9QXE0	2-hydroxyacyl-CoA lyase 1 OS=Mus musculus OX=10090 GN=Hacl1 PE=1 SV=2	0.275464	0.0422506	1.37417	1.18026	0.239103
P56480	ATP synthase subunit beta, mitochondrial OS=Mus musculus OX=10090 GN=Atp5f1b PE=1 SV=2	2.32149e-07	1.93918e-07	6.71238	1.17988	0.238641
P26443	Glutamate dehydrogenase 1, mitochondrial OS=Mus musculus OX=10090 GN=Glud1 PE=1 SV=1	0.000165497	5.08968e-05	4.29331	1.17939	0.23804
P57759	Endoplasmic reticulum resident protein 29 OS=Mus musculus OX=10090 GN=Erp29 PE=1 SV=2	0.000237726	7.01828e-05	4.15377	1.17902	0.237592
Q99J47	Dehydrogenase/reductase SDR family member 7B OS=Mus musculus OX=10090 GN=Dhrs7b PE=1 SV=1	1.77229e-05	7.31945e-06	5.13552	1.17781	0.236108
Q8JZN5	Complex I assembly factor ACAD9, mitochondrial OS=Mus musculus OX=10090 GN=Acad9 PE=1 SV=2	0.0131014	0.00258027	2.58833	1.17768	0.235945
Q8BGS7	Choline/ethanolaminephosphotransferase 1 OS=Mus musculus OX=10090 GN=Cept1 PE=1 SV=1	0.142139	0.0231896	1.63471	1.17726	0.235438
Q9CQQ7	ATP synthase F(0) complex subunit B1, mitochondrial OS=Mus musculus OX=10090 GN=Atp5pb PE=1 SV=1	3.40015e-06	1.78766e-06	5.74771	1.1761	0.234006
P36371	Antigen peptide transporter 2 OS=Mus musculus OX=10090 GN=Tap2 PE=1 SV=1	0.171296	0.0273849	1.56249	1.17507	0.232749
P67778	Prohibitin OS=Mus musculus OX=10090 GN=Phb PE=1 SV=1	0.000186194	5.61762e-05	4.25045	1.17408	0.23153
Q9QZD8	Mitochondrial dicarboxylate carrier OS=Mus musculus OX=10090 GN=Slc25a10 PE=1 SV=2	0.0445882	0.00794315	2.10001	1.17317	0.230412
P43024	Cytochrome c oxidase subunit 6A1, mitochondrial OS=Mus musculus OX=10090 GN=Cox6a1 PE=1 SV=2	0.0735176	0.0126423	1.89817	1.17209	0.229083
P05132	cAMP-dependent protein kinase catalytic subunit alpha OS=Mus musculus OX=10090 GN=Prkaca PE=1 SV=3	0.0187072	0.00356359	2.44811	1.17203	0.229005
Q9JJZ4	Ubiquitin-conjugating enzyme E2 J1 OS=Mus musculus OX=10090 GN=Ube2j1 PE=1 SV=2	0.0073233	0.00154173	2.81199	1.17195	0.22891
P56135	ATP synthase subunit f, mitochondrial OS=Mus musculus OX=10090 GN=Atp5mf PE=1 SV=3	9.67541e-06	4.35915e-06	5.3606	1.17124	0.228041
P19783	Cytochrome c oxidase subunit 4 isoform 1, mitochondrial OS=Mus musculus OX=10090 GN=Cox4i1 PE=1 SV=2	0.00518019	0.0011226	2.94977	1.1696	0.226016
Q9CR67	Transmembrane protein 33 OS=Mus musculus OX=10090 GN=Tmem33 PE=1 SV=1	0.0141479	0.00276832	2.55778	1.16907	0.225364
Q78IK4	MICOS complex subunit Mic27 OS=Mus musculus OX=10090 GN=Apool PE=1 SV=1	4.55296e-05	1.65434e-05	4.78137	1.16842	0.224554
P35279	Ras-related protein Rab-6A OS=Mus musculus OX=10090 GN=Rab6a PE=1 SV=4	0.000713432	0.000186897	3.7284	1.16814	0.22421
Q9WUR2	Enoyl-CoA delta isomerase 2, mitochondrial OS=Mus musculus OX=10090 GN=Eci2 PE=1 SV=2	0.0576133	0.0100794	1.99657	1.16644	0.222114
Q9CPQ8	ATP synthase subunit g, mitochondrial OS=Mus musculus OX=10090 GN=Atp5mg PE=1 SV=1	0.000125785	3.986e-05	4.39946	1.16427	0.21942
Q5FW57	Glycine N-acyltransferase-like protein OS=Mus musculus OX=10090 GN=Gm4952 PE=1 SV=3	0.0510199	0.0090093	2.04531	1.1641	0.219218
P28650	Adenylosuccinate synthetase isozyme 1 OS=Mus musculus OX=10090 GN=Adss1 PE=1 SV=2	0.188733	0.0298566	1.52496	1.1634	0.218352
Q9D0M3	Cytochrome c1, heme protein, mitochondrial OS=Mus musculus OX=10090 GN=Cyc1 PE=1 SV=1	0.0105515	0.00211669	2.67434	1.16227	0.21695
Q9JLT4	Thioredoxin reductase 2, mitochondrial OS=Mus musculus OX=10090 GN=Txnrd2 PE=1 SV=4	0.00885394	0.00180855	2.74267	1.16225	0.216921
Q8QZY2	Glycerate kinase OS=Mus musculus OX=10090 GN=Glyctk PE=1 SV=1	0.000512706	0.000138144	3.85967	1.16224	0.216908
Q91VM9	Inorganic pyrophosphatase 2, mitochondrial OS=Mus musculus OX=10090 GN=Ppa2 PE=1 SV=1	0.000155141	4.79559e-05	4.31916	1.16172	0.216256
Q9DBK0	Acetyl-coenzyme A thioesterase OS=Mus musculus OX=10090 GN=Acot12 PE=1 SV=1	0.0300716	0.00552644	2.25755	1.16142	0.215893
Q3TBW2	39S ribosomal protein L10, mitochondrial OS=Mus musculus OX=10090 GN=Mrpl10 PE=1 SV=2	0.124484	0.0205645	1.68688	1.16085	0.215182
P00405	Cytochrome c oxidase subunit 2 OS=Mus musculus OX=10090 GN=Mtco2 PE=1 SV=1	3.27776e-05	1.24799e-05	4.90379	1.16084	0.215169
Q9CQ91	NADH dehydrogenase [ubiquinone] 1 alpha subcomplex subunit 3 OS=Mus musculus OX=10090 GN=Ndufa3 PE=1 SV=1	0.101889	0.017141	1.76596	1.16017	0.214338
Q3UFF7	Lysophospholipase-like protein 1 OS=Mus musculus OX=10090 GN=Lyplal1 PE=1 SV=3	0.00033505	9.52866e-05	4.02097	1.15928	0.213229
Q99KV1	DnaJ homolog subfamily B member 11 OS=Mus musculus OX=10090 GN=Dnajb11 PE=1 SV=1	0.00108296	0.000271694	3.56592	1.15845	0.212192
Q9D154	Leukocyte elastase inhibitor A OS=Mus musculus OX=10090 GN=Serpinb1a PE=1 SV=1	0.660211	0.0928756	1.0321	1.1581	0.211761
Q8CGK3	Lon protease homolog, mitochondrial OS=Mus musculus OX=10090 GN=Lonp1 PE=1 SV=2	6.18543e-10	1.81546e-09	8.74101	1.15808	0.211733
Q8BVE3	V-type proton ATPase subunit H OS=Mus musculus OX=10090 GN=Atp6v1h PE=1 SV=1	0.216778	0.0340359	1.46806	1.15683	0.210171
P41216	Long-chain-fatty-acid--CoA ligase 1 OS=Mus musculus OX=10090 GN=Acsl1 PE=1 SV=2	0.1572	0.0253458	1.59609	1.15661	0.209907
P19157	Glutathione S-transferase P 1 OS=Mus musculus OX=10090 GN=Gstp1 PE=1 SV=2	0.487801	0.0707322	1.15038	1.15626	0.209461
P23953	Carboxylesterase 1C OS=Mus musculus OX=10090 GN=Ces1c PE=1 SV=4	0.572735	0.0817491	1.08752	1.15622	0.209412
P12787	Cytochrome c oxidase subunit 5A, mitochondrial OS=Mus musculus OX=10090 GN=Cox5a PE=1 SV=2	0.312018	0.0474719	1.32356	1.15459	0.207384
Q9JIZ0	Probable N-acetyltransferase CML1 OS=Mus musculus OX=10090 GN=Cml1 PE=1 SV=1	0.328246	0.0494679	1.30568	1.15458	0.20737
P84096	Rho-related GTP-binding protein RhoG OS=Mus musculus OX=10090 GN=Rhog PE=1 SV=1	0.406475	0.0599717	1.22205	1.15428	0.206992
Q99LB2	Dehydrogenase/reductase SDR family member 4 OS=Mus musculus OX=10090 GN=Dhrs4 PE=1 SV=3	0.000825585	0.000212956	3.67171	1.1531	0.20552
Q9D1I5	Methylmalonyl-CoA epimerase, mitochondrial OS=Mus musculus OX=10090 GN=Mcee PE=1 SV=1	0.363521	0.0542431	1.26566	1.14897	0.200346
Q9D5T0	ATPase family AAA domain-containing protein 1 OS=Mus musculus OX=10090 GN=Atad1 PE=1 SV=1	0.123641	0.0204467	1.68938	1.14858	0.199847
Q8CAQ8-2	Isoform 2 of MICOS complex subunit Mic60 OS=Mus musculus OX=10090 GN=Immt	0.000160339	4.93608e-05	4.30662	1.14847	0.199717
Q8K297	Procollagen galactosyltransferase 1 OS=Mus musculus OX=10090 GN=Colgalt1 PE=1 SV=2	0.0695056	0.0120014	1.92077	1.14597	0.196574
Q9EQ06	Estradiol 17-beta-dehydrogenase 11 OS=Mus musculus OX=10090 GN=Hsd17b11 PE=1 SV=1	0.0442711	0.00789598	2.10259	1.14575	0.196289
Q8CC88	von Willebrand factor A domain-containing protein 8 OS=Mus musculus OX=10090 GN=Vwa8 PE=1 SV=2	0.0632119	0.0110016	1.95855	1.14351	0.193473
O35226	26S proteasome non-ATPase regulatory subunit 4 OS=Mus musculus OX=10090 GN=Psmd4 PE=1 SV=1	0.0261959	0.00488244	2.31136	1.1427	0.192452
Q61578	NADPH:adrenodoxin oxidoreductase, mitochondrial OS=Mus musculus OX=10090 GN=Fdxr PE=1 SV=1	0.00317397	0.000716602	3.14472	1.14238	0.192045
P50518	V-type proton ATPase subunit E 1 OS=Mus musculus OX=10090 GN=Atp6v1e1 PE=1 SV=2	0.13386	0.0219574	1.65842	1.14137	0.190769
Q91VR2	ATP synthase subunit gamma, mitochondrial OS=Mus musculus OX=10090 GN=Atp5f1c PE=1 SV=1	1.78193e-07	1.57519e-07	6.80267	1.141	0.190297
P97742	Carnitine O-palmitoyltransferase 1, liver isoform OS=Mus musculus OX=10090 GN=Cpt1a PE=1 SV=4	0.151443	0.024523	1.61043	1.14038	0.189516
Q3UIU2	NADH dehydrogenase [ubiquinone] 1 beta subcomplex subunit 6 OS=Mus musculus OX=10090 GN=Ndufb6 PE=1 SV=3	0.0168601	0.00325896	2.48692	1.14024	0.189336
Q9Z2I0	Mitochondrial proton/calcium exchanger protein OS=Mus musculus OX=10090 GN=Letm1 PE=1 SV=1	0.0512332	0.00903641	2.044	1.14021	0.189296
Q8R3F5	Malonyl-CoA-acyl carrier protein transacylase, mitochondrial OS=Mus musculus OX=10090 GN=Mcat PE=1 SV=3	0.00449667	0.00098814	3.00518	1.13923	0.18806
Q9DBL1	Short/branched chain specific acyl-CoA dehydrogenase, mitochondrial OS=Mus musculus OX=10090 GN=Acadsb PE=1 SV=1	0.0277628	0.00514277	2.2888	1.13857	0.187223
Q80W54	CAAX prenyl protease 1 homolog OS=Mus musculus OX=10090 GN=Zmpste24 PE=1 SV=2	0.000657961	0.000173872	3.75977	1.13788	0.186344
Q5U458	DnaJ homolog subfamily C member 11 OS=Mus musculus OX=10090 GN=Dnajc11 PE=1 SV=2	0.00256398	0.000595331	3.22524	1.13776	0.186198
Q9CW42	Mitochondrial amidoxime-reducing component 1 OS=Mus musculus OX=10090 GN=Marc1 PE=1 SV=2	0.127203	0.0209792	1.67821	1.13753	0.18591
Q9DBH5	Vesicular integral-membrane protein VIP36 OS=Mus musculus OX=10090 GN=Lman2 PE=1 SV=2	0.000583878	0.000156026	3.8068	1.13723	0.185522
O88947	Coagulation factor X OS=Mus musculus OX=10090 GN=F10 PE=1 SV=1	0.499723	0.0722487	1.14117	1.13636	0.184423
Q8R404	MICOS complex subunit MIC13 OS=Mus musculus OX=10090 GN=Micos13 PE=1 SV=1	0.0978357	0.0165326	1.78166	1.13576	0.183661
P62814	V-type proton ATPase subunit B, brain isoform OS=Mus musculus OX=10090 GN=Atp6v1b2 PE=1 SV=1	0.156724	0.0253096	1.59671	1.13463	0.182225
O09173	Homogentisate 1,2-dioxygenase OS=Mus musculus OX=10090 GN=Hgd PE=1 SV=2	0.0109163	0.0021855	2.66045	1.13414	0.181602
Q8BW75	Amine oxidase [flavin-containing] B OS=Mus musculus OX=10090 GN=Maob PE=1 SV=4	0.518573	0.0746172	1.12716	1.13408	0.181517
Q9Z1J3	Cysteine desulfurase, mitochondrial OS=Mus musculus OX=10090 GN=Nfs1 PE=1 SV=3	3.28203e-05	1.24805e-05	4.90377	1.13357	0.180875
Q9D1D4	Transmembrane emp24 domain-containing protein 10 OS=Mus musculus OX=10090 GN=Tmed10 PE=1 SV=1	0.00148895	0.000363009	3.44008	1.13338	0.180636
P46656	Adrenodoxin, mitochondrial OS=Mus musculus OX=10090 GN=Fdx1 PE=1 SV=1	0.377103	0.0559934	1.25186	1.13336	0.180601
Q9CRB9	MICOS complex subunit Mic19 OS=Mus musculus OX=10090 GN=Chchd3 PE=1 SV=1	0.128454	0.0211741	1.6742	1.13289	0.180014
P55096	ATP-binding cassette sub-family D member 3 OS=Mus musculus OX=10090 GN=Abcd3 PE=1 SV=2	0.0282434	0.00522082	2.28226	1.13265	0.179702
Q8BU33	Acetolactate synthase-like protein OS=Mus musculus OX=10090 GN=Ilvbl PE=1 SV=1	0.00610603	0.0013027	2.88516	1.13217	0.179089
P28076	Proteasome subunit beta type-9 OS=Mus musculus OX=10090 GN=Psmb9 PE=1 SV=1	0.772255	0.106701	0.971832	1.13164	0.178421
Q9QZ85	Interferon-inducible GTPase 1 OS=Mus musculus OX=10090 GN=Iigp1 PE=1 SV=2	0.312502	0.0475216	1.32311	1.13086	0.177417
Q922B1	ADP-ribose glycohydrolase MACROD1 OS=Mus musculus OX=10090 GN=Macrod1 PE=1 SV=2	0.00813464	0.00168669	2.77296	1.13042	0.176865
P58137	Acyl-coenzyme A thioesterase 8 OS=Mus musculus OX=10090 GN=Acot8 PE=1 SV=1	0.179375	0.0284656	1.54568	1.1298	0.176072
Q8BXZ1	Protein disulfide-isomerase TMX3 OS=Mus musculus OX=10090 GN=Tmx3 PE=1 SV=2	0.0957454	0.0162157	1.79007	1.12975	0.176004
Q9CZB0	Succinate dehydrogenase cytochrome b560 subunit, mitochondrial OS=Mus musculus OX=10090 GN=Sdhc PE=1 SV=1	0.000652245	0.000172814	3.76242	1.12883	0.174834
Q6PDI5	Proteasome adapter and scaffold protein ECM29 OS=Mus musculus OX=10090 GN=Ecpas PE=1 SV=3	0.134133	0.0219835	1.6579	1.12828	0.174127
Q3V3R1	Monofunctional C1-tetrahydrofolate synthase, mitochondrial OS=Mus musculus OX=10090 GN=Mthfd1l PE=1 SV=2	0.0588764	0.0102885	1.98765	1.12806	0.173842
Q9DB25	Dolichyl-phosphate beta-glucosyltransferase OS=Mus musculus OX=10090 GN=Alg5 PE=1 SV=1	0.00347862	0.000777257	3.10944	1.12739	0.172988
Q9CPQ1	Cytochrome c oxidase subunit 6C OS=Mus musculus OX=10090 GN=Cox6c PE=1 SV=3	0.165952	0.0266432	1.57441	1.12719	0.172734
P19258	Protein Mpv17 OS=Mus musculus OX=10090 GN=Mpv17 PE=1 SV=1	0.0605745	0.0105608	1.9763	1.12643	0.171752
Q9DC70	NADH dehydrogenase [ubiquinone] iron-sulfur protein 7, mitochondrial OS=Mus musculus OX=10090 GN=Ndufs7 PE=1 SV=1	0.00354626	0.000790034	3.10235	1.12518	0.170161
Q8BW00	Probable peptidyl-tRNA hydrolase OS=Mus musculus OX=10090 GN=Ptrh1 PE=2 SV=1	0.117813	0.0195908	1.70795	1.125	0.169928
Q8R0Y8	Mitochondrial coenzyme A transporter SLC25A42 OS=Mus musculus OX=10090 GN=Slc25a42 PE=1 SV=1	0.0600029	0.0104732	1.97992	1.12214	0.166249
P63082	V-type proton ATPase 16 kDa proteolipid subunit OS=Mus musculus OX=10090 GN=Atp6v0c PE=1 SV=1	0.451633	0.0658312	1.18157	1.12191	0.165963
Q99JR1	Sideroflexin-1 OS=Mus musculus OX=10090 GN=Sfxn1 PE=1 SV=3	0.175966	0.0279687	1.55333	1.12126	0.165119
Q8K2B3	Succinate dehydrogenase [ubiquinone] flavoprotein subunit, mitochondrial OS=Mus musculus OX=10090 GN=Sdha PE=1 SV=1	0.00097862	0.000248612	3.60448	1.12101	0.164803
Q9WUR9	Adenylate kinase 4, mitochondrial OS=Mus musculus OX=10090 GN=Ak4 PE=1 SV=1	0.00631369	0.00134132	2.87247	1.11997	0.163464
P51660	Peroxisomal multifunctional enzyme type 2 OS=Mus musculus OX=10090 GN=Hsd17b4 PE=1 SV=3	0.0206788	0.00391694	2.40705	1.11959	0.162969
P06797	Cathepsin L1 OS=Mus musculus OX=10090 GN=Ctsl PE=1 SV=2	0.234142	0.0364489	1.43832	1.11949	0.16284
Q8CHQ9	N-acetyltransferase family 8 member 2 OS=Mus musculus OX=10090 GN=Nat8f2 PE=1 SV=1	0.21684	0.0340359	1.46806	1.11939	0.162717
Q00519	Xanthine dehydrogenase/oxidase OS=Mus musculus OX=10090 GN=Xdh PE=1 SV=5	0.0252059	0.00470083	2.32783	1.11855	0.16163
P50516	V-type proton ATPase catalytic subunit A OS=Mus musculus OX=10090 GN=Atp6v1a PE=1 SV=2	0.254742	0.039372	1.40481	1.1177	0.160528
Q8BG73	SH3 domain-binding glutamic acid-rich-like protein 2 OS=Mus musculus OX=10090 GN=Sh3bgrl2 PE=1 SV=1	0.136488	0.0223279	1.65115	1.11715	0.159818
Q91WD5	NADH dehydrogenase [ubiquinone] iron-sulfur protein 2, mitochondrial OS=Mus musculus OX=10090 GN=Ndufs2 PE=1 SV=1	0.0113509	0.00226652	2.64464	1.11526	0.157379
P35564	Calnexin OS=Mus musculus OX=10090 GN=Canx PE=1 SV=1	0.000223234	6.61631e-05	4.17938	1.11497	0.157
Q8BRF7	Sec1 family domain-containing protein 1 OS=Mus musculus OX=10090 GN=Scfd1 PE=1 SV=1	0.0419134	0.00748872	2.12559	1.11463	0.156567
Q9CXE7	Transmembrane emp24 domain-containing protein 5 OS=Mus musculus OX=10090 GN=Tmed5 PE=1 SV=1	0.0468611	0.00832354	2.07969	1.11422	0.156034
Q7TMF3	NADH dehydrogenase [ubiquinone] 1 alpha subcomplex subunit 12 OS=Mus musculus OX=10090 GN=Ndufa12 PE=1 SV=2	0.0116763	0.00232535	2.63351	1.11295	0.154386
Q9D1A2	Cytosolic non-specific dipeptidase OS=Mus musculus OX=10090 GN=Cndp2 PE=1 SV=1	0.0540594	0.00949059	2.02271	1.11286	0.154274
Q8K2C6	NAD-dependent protein deacylase sirtuin-5, mitochondrial OS=Mus musculus OX=10090 GN=Sirt5 PE=1 SV=1	0.713386	0.0992933	1.00308	1.11204	0.153215
Q64514-2	Isoform Short of Tripeptidyl-peptidase 2 OS=Mus musculus OX=10090 GN=Tpp2	0.0652876	0.0113302	1.94576	1.11199	0.153145
Q8BLF1	Neutral cholesterol ester hydrolase 1 OS=Mus musculus OX=10090 GN=Nceh1 PE=1 SV=1	0.545449	0.0781866	1.10687	1.11149	0.152493
Q9QUH0	Glutaredoxin-1 OS=Mus musculus OX=10090 GN=Glrx PE=1 SV=3	0.561172	0.0802122	1.09576	1.11079	0.15158
Q9WV55	Vesicle-associated membrane protein-associated protein A OS=Mus musculus OX=10090 GN=Vapa PE=1 SV=2	0.0209119	0.00395367	2.403	1.11077	0.151563
P45952	Medium-chain specific acyl-CoA dehydrogenase, mitochondrial OS=Mus musculus OX=10090 GN=Acadm PE=1 SV=1	0.171544	0.0273956	1.56232	1.11061	0.151358
Q8JZQ2	AFG3-like protein 2 OS=Mus musculus OX=10090 GN=Afg3l2 PE=1 SV=1	0.839446	0.114576	0.940907	1.11	0.150564
Q9D8V0	Minor histocompatibility antigen H13 OS=Mus musculus OX=10090 GN=Hm13 PE=1 SV=1	0.223132	0.0349329	1.45677	1.10998	0.150538
Q8VCH0	3-ketoacyl-CoA thiolase B, peroxisomal OS=Mus musculus OX=10090 GN=Acaa1b PE=1 SV=1	0.553556	0.0792359	1.10108	1.10846	0.148562
Q8VDK1	Deaminated glutathione amidase OS=Mus musculus OX=10090 GN=Nit1 PE=1 SV=2	0.0640717	0.0111384	1.95318	1.10811	0.148098
Q9CXY9	GPI-anchor transamidase OS=Mus musculus OX=10090 GN=Pigk PE=1 SV=2	0.00272631	0.000627015	3.20272	1.1075	0.147304
Q99M87	DnaJ homolog subfamily A member 3, mitochondrial OS=Mus musculus OX=10090 GN=Dnaja3 PE=1 SV=1	0.413619	0.0608477	1.21576	1.10749	0.147294
Q8VCH6	Delta(24)-sterol reductase OS=Mus musculus OX=10090 GN=Dhcr24 PE=1 SV=1	0.487829	0.0707322	1.15038	1.10654	0.146058
Q9DCT2	NADH dehydrogenase [ubiquinone] iron-sulfur protein 3, mitochondrial OS=Mus musculus OX=10090 GN=Ndufs3 PE=1 SV=2	0.00372779	0.000828034	3.08195	1.10584	0.145141
Q9CQH3	NADH dehydrogenase [ubiquinone] 1 beta subcomplex subunit 5, mitochondrial OS=Mus musculus OX=10090 GN=Ndufb5 PE=1 SV=1	0.03068	0.00561777	2.25044	1.10516	0.14426
Q9CYR0	Single-stranded DNA-binding protein, mitochondrial OS=Mus musculus OX=10090 GN=Ssbp1 PE=1 SV=1	0.0559485	0.00981085	2.00829	1.10315	0.141629
Q93092	Transaldolase OS=Mus musculus OX=10090 GN=Taldo1 PE=1 SV=2	0.449721	0.0656475	1.18278	1.10288	0.141274
Q8VEM8	Phosphate carrier protein, mitochondrial OS=Mus musculus OX=10090 GN=Slc25a3 PE=1 SV=1	0.135348	0.0221534	1.65456	1.102	0.14013
O55242	Sigma non-opioid intracellular receptor 1 OS=Mus musculus OX=10090 GN=Sigmar1 PE=1 SV=1	0.526714	0.0757117	1.12084	1.10112	0.138978
Q9CR68	Cytochrome b-c1 complex subunit Rieske, mitochondrial OS=Mus musculus OX=10090 GN=Uqcrfs1 PE=1 SV=1	0.0110895	0.00221873	2.6539	1.0998	0.137236
Q78IK2	ATP synthase membrane subunit DAPIT, mitochondrial OS=Mus musculus OX=10090 GN=Atp5md PE=1 SV=1	0.173396	0.0276184	1.5588	1.09829	0.135256
Q9R0P3	S-formylglutathione hydrolase OS=Mus musculus OX=10090 GN=Esd PE=1 SV=1	0.130413	0.0214384	1.66881	1.09763	0.134398
Q924Z4	Ceramide synthase 2 OS=Mus musculus OX=10090 GN=Cers2 PE=1 SV=1	0.090181	0.0153076	1.81509	1.09679	0.133293
Q8K411	Presequence protease, mitochondrial OS=Mus musculus OX=10090 GN=Pitrm1 PE=1 SV=1	0.00910117	0.00185404	2.73188	1.0958	0.131989
O70252	Heme oxygenase 2 OS=Mus musculus OX=10090 GN=Hmox2 PE=1 SV=1	0.0988161	0.0166621	1.77827	1.09539	0.13144
P00397	Cytochrome c oxidase subunit 1 OS=Mus musculus OX=10090 GN=Mtco1 PE=1 SV=2	0.309732	0.0472429	1.32566	1.09488	0.130773
Q9CQC7	NADH dehydrogenase [ubiquinone] 1 beta subcomplex subunit 4 OS=Mus musculus OX=10090 GN=Ndufb4 PE=1 SV=3	0.311733	0.0474525	1.32374	1.09389	0.12947
P61211	ADP-ribosylation factor-like protein 1 OS=Mus musculus OX=10090 GN=Arl1 PE=1 SV=1	0.0355434	0.0064381	2.19124	1.09384	0.129406
Q8VCR2-2	Isoform 2 of 17-beta-hydroxysteroid dehydrogenase 13 OS=Mus musculus OX=10090 GN=Hsd17b13	0.461642	0.0671284	1.17309	1.09373	0.129256
Q9CQF9	Prenylcysteine oxidase OS=Mus musculus OX=10090 GN=Pcyox1 PE=1 SV=1	0.00769239	0.00160712	2.79395	1.09369	0.129209
Q99JX3-2	Isoform 2 of Golgi reassembly-stacking protein 2 OS=Mus musculus OX=10090 GN=Gorasp2	0.31428	0.0477104	1.32139	1.09351	0.12896
Q99JI6	Ras-related protein Rap-1b OS=Mus musculus OX=10090 GN=Rap1b PE=1 SV=2	0.315558	0.0478659	1.31997	1.09182	0.126738
Q9D8W7	OCIA domain-containing protein 2 OS=Mus musculus OX=10090 GN=Ociad2 PE=1 SV=1	0.361264	0.0539864	1.26772	1.09145	0.126252
P05064	Fructose-bisphosphate aldolase A OS=Mus musculus OX=10090 GN=Aldoa PE=1 SV=2	0.00951731	0.00192583	2.71538	1.09129	0.126038
Q91WG8	Bifunctional UDP-N-acetylglucosamine 2-epimerase/N-acetylmannosamine kinase OS=Mus musculus OX=10090 GN=Gne PE=1 SV=1	0.341192	0.0512401	1.29039	1.09116	0.125865
P48771	Cytochrome c oxidase subunit 7A2, mitochondrial OS=Mus musculus OX=10090 GN=Cox7a2 PE=1 SV=2	0.316428	0.0479739	1.319	1.08939	0.123517
Q9EPL8	Importin-7 OS=Mus musculus OX=10090 GN=Ipo7 PE=1 SV=2	0.346684	0.0519616	1.28432	1.0875	0.121013
Q31125	Zinc transporter SLC39A7 OS=Mus musculus OX=10090 GN=Slc39a7 PE=1 SV=2	0.725068	0.10078	0.996625	1.08492	0.117591
O35857	Mitochondrial import inner membrane translocase subunit TIM44 OS=Mus musculus OX=10090 GN=Timm44 PE=1 SV=2	0.00705089	0.00148852	2.82724	1.08229	0.114089
Q9CY27	Very-long-chain enoyl-CoA reductase OS=Mus musculus OX=10090 GN=Tecr PE=1 SV=1	0.86127	0.117056	0.931606	1.08195	0.11363
Q9CR98	Protein FAM136A OS=Mus musculus OX=10090 GN=Fam136a PE=1 SV=1	0.403303	0.059591	1.22482	1.08166	0.113242
Q9R0A0	Peroxisomal membrane protein PEX14 OS=Mus musculus OX=10090 GN=Pex14 PE=1 SV=1	0.86898	0.117751	0.929035	1.08133	0.112806
Q9DCN1	Peroxisomal NADH pyrophosphatase NUDT12 OS=Mus musculus OX=10090 GN=Nudt12 PE=1 SV=1	0.0878858	0.0149432	1.82556	1.08097	0.112326
Q9JHW2	Omega-amidase NIT2 OS=Mus musculus OX=10090 GN=Nit2 PE=1 SV=1	0.000565338	0.00015138	3.81993	1.08076	0.112043
Q3UM45	Protein phosphatase 1 regulatory subunit 7 OS=Mus musculus OX=10090 GN=Ppp1r7 PE=1 SV=2	0.686221	0.0960874	1.01733	1.08021	0.111311
P45700	Mannosyl-oligosaccharide 1,2-alpha-mannosidase IA OS=Mus musculus OX=10090 GN=Man1a1 PE=1 SV=1	0.211609	0.0332841	1.47776	1.08019	0.111284
P34914	Bifunctional epoxide hydrolase 2 OS=Mus musculus OX=10090 GN=Ephx2 PE=1 SV=2	0.161579	0.0259549	1.58578	1.07921	0.109982
P07759	Serine protease inhibitor A3K OS=Mus musculus OX=10090 GN=Serpina3k PE=1 SV=2	0.466847	0.0678199	1.16864	1.07914	0.109886
Q9R233	Tapasin OS=Mus musculus OX=10090 GN=Tapbp PE=1 SV=2	0.405582	0.0598692	1.2228	1.07807	0.108449
Q6A4J8	Ubiquitin carboxyl-terminal hydrolase 7 OS=Mus musculus OX=10090 GN=Usp7 PE=1 SV=1	0.298309	0.0455696	1.34132	1.07713	0.107196
Q80W22	Threonine synthase-like 2 OS=Mus musculus OX=10090 GN=Thnsl2 PE=1 SV=1	0.291317	0.0445466	1.35119	1.07584	0.105461
Q8BXV2	BRI3-binding protein OS=Mus musculus OX=10090 GN=Bri3bp PE=1 SV=1	0.546803	0.0783435	1.106	1.07445	0.1036
O35386	Phytanoyl-CoA dioxygenase, peroxisomal OS=Mus musculus OX=10090 GN=Phyh PE=1 SV=1	0.337761	0.0507753	1.29435	1.07215	0.1005
P11352	Glutathione peroxidase 1 OS=Mus musculus OX=10090 GN=Gpx1 PE=1 SV=2	0.0366869	0.00663726	2.17801	1.0717	0.0999054
Q9D6J5	NADH dehydrogenase [ubiquinone] 1 beta subcomplex subunit 8, mitochondrial OS=Mus musculus OX=10090 GN=Ndufb8 PE=1 SV=1	0.00868429	0.0017787	2.7499	1.07157	0.0997225
P62983	Ubiquitin-40S ribosomal protein S27a OS=Mus musculus OX=10090 GN=Rps27a PE=1 SV=2	0.129563	0.0213336	1.67094	1.07104	0.0990083
Q8BP40	Lysophosphatidic acid phosphatase type 6 OS=Mus musculus OX=10090 GN=Acp6 PE=1 SV=1	0.254553	0.0393628	1.40491	1.07087	0.0987879
Q91VD9	NADH-ubiquinone oxidoreductase 75 kDa subunit, mitochondrial OS=Mus musculus OX=10090 GN=Ndufs1 PE=1 SV=2	0.118893	0.0197488	1.70446	1.06804	0.094962
Q3URS9	Mitochondrial potassium channel OS=Mus musculus OX=10090 GN=Ccdc51 PE=1 SV=1	0.639441	0.0902899	1.04436	1.0679	0.0947823
Q9EQ80	NIF3-like protein 1 OS=Mus musculus OX=10090 GN=Nif3l1 PE=1 SV=4	0.099684	0.016798	1.77474	1.06754	0.0942967
Q9D8B4	NADH dehydrogenase [ubiquinone] 1 alpha subcomplex subunit 11 OS=Mus musculus OX=10090 GN=Ndufa11 PE=1 SV=2	0.122475	0.0202659	1.69323	1.06721	0.09385
Q99LC3	NADH dehydrogenase [ubiquinone] 1 alpha subcomplex subunit 10, mitochondrial OS=Mus musculus OX=10090 GN=Ndufa10 PE=1 SV=1	0.236496	0.0367586	1.43464	1.06473	0.0904937
O88958	Glucosamine-6-phosphate isomerase 1 OS=Mus musculus OX=10090 GN=Gnpda1 PE=1 SV=3	0.423835	0.0622294	1.206	1.06414	0.0896908
Q9CQ54	NADH dehydrogenase [ubiquinone] 1 subunit C2 OS=Mus musculus OX=10090 GN=Ndufc2 PE=1 SV=1	0.0124951	0.00247213	2.60693	1.06408	0.0896122
P97821	Dipeptidyl peptidase 1 OS=Mus musculus OX=10090 GN=Ctsc PE=1 SV=1	0.866671	0.117596	0.929606	1.06176	0.0864519
Q91YT0	NADH dehydrogenase [ubiquinone] flavoprotein 1, mitochondrial OS=Mus musculus OX=10090 GN=Ndufv1 PE=1 SV=1	0.120941	0.0200615	1.69764	1.05905	0.0827663
Q8BJY1	26S proteasome non-ATPase regulatory subunit 5 OS=Mus musculus OX=10090 GN=Psmd5 PE=1 SV=4	0.144952	0.0235975	1.62713	1.05891	0.0825857
G3X982	Aldehyde oxidase 3 OS=Mus musculus OX=10090 GN=Aox3 PE=1 SV=1	0.774408	0.106907	0.970993	1.05873	0.0823305
Q9DC61	Mitochondrial-processing peptidase subunit alpha OS=Mus musculus OX=10090 GN=Pmpca PE=1 SV=1	0.0202176	0.00383439	2.4163	1.05719	0.0802283
Q9EQK5	Major vault protein OS=Mus musculus OX=10090 GN=Mvp PE=1 SV=4	0.271855	0.041769	1.37915	1.05683	0.0797423
Q91ZV0	Melanoma inhibitory activity protein 2 OS=Mus musculus OX=10090 GN=Mia2 PE=1 SV=3	0.0798668	0.0136565	1.86466	1.05596	0.0785537
Q05816	Fatty acid-binding protein 5 OS=Mus musculus OX=10090 GN=Fabp5 PE=1 SV=3	0.672564	0.0943062	1.02546	1.05595	0.07854
O70325	Phospholipid hydroperoxide glutathione peroxidase OS=Mus musculus OX=10090 GN=Gpx4 PE=1 SV=4	0.0601761	0.0104974	1.97892	1.05517	0.0774687
Q60931	Voltage-dependent anion-selective channel protein 3 OS=Mus musculus OX=10090 GN=Vdac3 PE=1 SV=1	0.0105388	0.00211553	2.67458	1.05376	0.0755506
Q6ZWQ7	Signal peptidase complex subunit 3 OS=Mus musculus OX=10090 GN=Spcs3 PE=1 SV=1	0.442659	0.0647216	1.18895	1.05313	0.0746829
O08539	Myc box-dependent-interacting protein 1 OS=Mus musculus OX=10090 GN=Bin1 PE=1 SV=1	0.146365	0.0237892	1.62362	1.05253	0.0738574
Q9DCC8	Mitochondrial import receptor subunit TOM20 homolog OS=Mus musculus OX=10090 GN=Tomm20 PE=1 SV=1	0.527763	0.0757952	1.12036	1.05164	0.0726388
Q60766	Immunity-related GTPase family M protein 1 OS=Mus musculus OX=10090 GN=Irgm1 PE=1 SV=1	0.142315	0.0232058	1.6344	1.04976	0.070066
Q8BMK4	Cytoskeleton-associated protein 4 OS=Mus musculus OX=10090 GN=Ckap4 PE=1 SV=2	0.793472	0.109183	0.961843	1.0481	0.0677799
Q99KB8	Hydroxyacylglutathione hydrolase, mitochondrial OS=Mus musculus OX=10090 GN=Hagh PE=1 SV=2	0.106851	0.0178762	1.74773	1.04764	0.0671436
Q80VJ3	2'-deoxynucleoside 5'-phosphate N-hydrolase 1 OS=Mus musculus OX=10090 GN=Dnph1 PE=1 SV=2	0.793039	0.109183	0.961843	1.04728	0.0666445
Q3UJU9	Regulator of microtubule dynamics protein 3 OS=Mus musculus OX=10090 GN=Rmdn3 PE=1 SV=2	0.229258	0.0357807	1.44635	1.04666	0.0657908
Q3B7Z2	Oxysterol-binding protein 1 OS=Mus musculus OX=10090 GN=Osbp PE=1 SV=3	0.901885	0.121489	0.915464	1.04487	0.0633231
P51807	Dynein light chain Tctex-type 1 OS=Mus musculus OX=10090 GN=Dynlt1 PE=1 SV=1	0.574804	0.0819283	1.08657	1.04478	0.063202
Q8BL66	Early endosome antigen 1 OS=Mus musculus OX=10090 GN=Eea1 PE=1 SV=2	0.929643	0.124686	0.904183	1.04454	0.0628711
Q9CRB8	Mitochondrial fission process protein 1 OS=Mus musculus OX=10090 GN=Mtfp1 PE=1 SV=1	0.573571	0.0817912	1.08729	1.0441	0.062263
Q3URE1	Malonate--CoA ligase ACSF3, mitochondrial OS=Mus musculus OX=10090 GN=Acsf3 PE=1 SV=2	0.357105	0.0534176	1.27232	1.04305	0.0608026
Q9JKF1	Ras GTPase-activating-like protein IQGAP1 OS=Mus musculus OX=10090 GN=Iqgap1 PE=1 SV=2	0.633705	0.0895635	1.04787	1.04141	0.058536
P08030	Adenine phosphoribosyltransferase OS=Mus musculus OX=10090 GN=Aprt PE=1 SV=2	0.431783	0.0632734	1.19878	1.04124	0.0583083
Q6P542	ATP-binding cassette sub-family F member 1 OS=Mus musculus OX=10090 GN=Abcf1 PE=1 SV=1	0.361223	0.0539864	1.26772	1.04062	0.0574465
Q9Z1B5	Mitotic spindle assembly checkpoint protein MAD2A OS=Mus musculus OX=10090 GN=Mad2l1 PE=1 SV=2	0.868483	0.117737	0.929089	1.04048	0.0572473
O88441	Metaxin-2 OS=Mus musculus OX=10090 GN=Mtx2 PE=1 SV=1	0.743379	0.103041	0.98699	1.03927	0.0555722
Q9ESP1	Stromal cell-derived factor 2-like protein 1 OS=Mus musculus OX=10090 GN=Sdf2l1 PE=1 SV=2	0.669808	0.0939916	1.02691	1.03826	0.0541617
P27773	Protein disulfide-isomerase A3 OS=Mus musculus OX=10090 GN=Pdia3 PE=1 SV=2	0.157067	0.0253379	1.59623	1.03733	0.0528735
Q9CQZ6	NADH dehydrogenase [ubiquinone] 1 beta subcomplex subunit 3 OS=Mus musculus OX=10090 GN=Ndufb3 PE=1 SV=1	0.333648	0.0501819	1.29945	1.03668	0.0519643
Q99JY0	Trifunctional enzyme subunit beta, mitochondrial OS=Mus musculus OX=10090 GN=Hadhb PE=1 SV=1	0.237938	0.0369637	1.43222	1.03637	0.0515327
Q9CXT8	Mitochondrial-processing peptidase subunit beta OS=Mus musculus OX=10090 GN=Pmpcb PE=1 SV=1	0.346566	0.0519616	1.28432	1.03631	0.0514553
Q922R8	Protein disulfide-isomerase A6 OS=Mus musculus OX=10090 GN=Pdia6 PE=1 SV=3	0.45792	0.0667154	1.17577	1.03552	0.0503531
Q8BFZ9	Erlin-2 OS=Mus musculus OX=10090 GN=Erlin2 PE=1 SV=1	0.479021	0.0695216	1.15788	1.03533	0.0500882
P16332	Methylmalonyl-CoA mutase, mitochondrial OS=Mus musculus OX=10090 GN=Mmut PE=1 SV=2	0.134818	0.0220786	1.65603	1.03503	0.0496776
Q9CQ75	NADH dehydrogenase [ubiquinone] 1 alpha subcomplex subunit 2 OS=Mus musculus OX=10090 GN=Ndufa2 PE=1 SV=3	0.704962	0.0983926	1.00704	1.03389	0.0480816
Q9JKV1	Proteasomal ubiquitin receptor ADRM1 OS=Mus musculus OX=10090 GN=Adrm1 PE=1 SV=2	0.955565	0.127671	0.893908	1.03361	0.0476902
Q9D8Y1	Transmembrane protein 126A OS=Mus musculus OX=10090 GN=Tmem126a PE=1 SV=1	0.621564	0.0880534	1.05525	1.03343	0.0474468
Q9D7I5	Phospholysine phosphohistidine inorganic pyrophosphate phosphatase OS=Mus musculus OX=10090 GN=Lhpp PE=1 SV=1	0.836853	0.11432	0.941877	1.03342	0.0474278
Q9DCX2	ATP synthase subunit d, mitochondrial OS=Mus musculus OX=10090 GN=Atp5pd PE=1 SV=3	0.810549	0.11128	0.953583	1.03233	0.0459044
O35343	Importin subunit alpha-3 OS=Mus musculus OX=10090 GN=Kpna4 PE=1 SV=1	0.728422	0.101107	0.99522	1.03082	0.0437873
P52825	Carnitine O-palmitoyltransferase 2, mitochondrial OS=Mus musculus OX=10090 GN=Cpt2 PE=1 SV=2	0.665772	0.0934878	1.02924	1.03003	0.0426862
Q60930	Voltage-dependent anion-selective channel protein 2 OS=Mus musculus OX=10090 GN=Vdac2 PE=1 SV=2	0.402434	0.0594917	1.22554	1.03002	0.0426657
P17563	Methanethiol oxidase OS=Mus musculus OX=10090 GN=Selenbp1 PE=1 SV=2	0.408422	0.0601709	1.22061	1.02905	0.0413102
Q9QYA2	Mitochondrial import receptor subunit TOM40 homolog OS=Mus musculus OX=10090 GN=Tomm40 PE=1 SV=3	0.339067	0.0509463	1.29289	1.02848	0.0405181
Q9CXI5	Mesencephalic astrocyte-derived neurotrophic factor OS=Mus musculus OX=10090 GN=Manf PE=1 SV=1	0.853568	0.116183	0.934856	1.02821	0.0401343
Q8CG76	Aflatoxin B1 aldehyde reductase member 2 OS=Mus musculus OX=10090 GN=Akr7a2 PE=1 SV=3	0.428271	0.0628197	1.2019	1.02807	0.0399327
Q91YM4	FAST kinase domain-containing protein 4 OS=Mus musculus OX=10090 GN=Tbrg4 PE=1 SV=1	0.774455	0.106907	0.970993	1.0268	0.0381555
Q9QY76	Vesicle-associated membrane protein-associated protein B OS=Mus musculus OX=10090 GN=Vapb PE=1 SV=3	0.291664	0.0445771	1.35089	1.0268	0.0381551
Q9CPY7	Cytosol aminopeptidase OS=Mus musculus OX=10090 GN=Lap3 PE=1 SV=3	0.153389	0.024824	1.60513	1.02666	0.0379527
Q9ERS2	NADH dehydrogenase [ubiquinone] 1 alpha subcomplex subunit 13 OS=Mus musculus OX=10090 GN=Ndufa13 PE=1 SV=3	0.419777	0.0616635	1.20997	1.02448	0.0348901
P38647	Stress-70 protein, mitochondrial OS=Mus musculus OX=10090 GN=Hspa9 PE=1 SV=3	0.244558	0.0379336	1.42098	1.02441	0.0347996
A2ATU0	Probable 2-oxoglutarate dehydrogenase E1 component DHKTD1, mitochondrial OS=Mus musculus OX=10090 GN=Dhtkd1 PE=1 SV=1	0.897967	0.121082	0.91692	1.02318	0.0330616
P19324	Serpin H1 OS=Mus musculus OX=10090 GN=Serpinh1 PE=1 SV=3	0.875605	0.118489	0.92632	1.02308	0.0329218
Q99KI3	ER membrane protein complex subunit 3 OS=Mus musculus OX=10090 GN=Emc3 PE=1 SV=3	0.839481	0.114576	0.940907	1.0223	0.0318225
Q9DCS9	NADH dehydrogenase [ubiquinone] 1 beta subcomplex subunit 10 OS=Mus musculus OX=10090 GN=Ndufb10 PE=1 SV=3	0.815745	0.111898	0.951179	1.02207	0.031488
A2AKK5	Acyl-coenzyme A amino acid N-acyltransferase 1 OS=Mus musculus OX=10090 GN=Acnat1 PE=1 SV=1	0.892539	0.120458	0.919166	1.02124	0.0303149
P14211	Calreticulin OS=Mus musculus OX=10090 GN=Calr PE=1 SV=1	0.835706	0.114215	0.942276	1.0212	0.0302688
P28740-2	Isoform 2 of Kinesin-like protein KIF2A OS=Mus musculus OX=10090 GN=Kif2a	0.826315	0.113243	0.94599	1.02007	0.0286628
Q9JII6	Aldo-keto reductase family 1 member A1 OS=Mus musculus OX=10090 GN=Akr1a1 PE=1 SV=3	0.49831	0.072079	1.14219	1.0196	0.0280044
P97823	Acyl-protein thioesterase 1 OS=Mus musculus OX=10090 GN=Lypla1 PE=1 SV=1	0.79055	0.10898	0.962654	1.01813	0.0259229
O08992	Syntenin-1 OS=Mus musculus OX=10090 GN=Sdcbp PE=1 SV=1	0.905697	0.121853	0.914165	1.01745	0.024959
Q61831	Mitogen-activated protein kinase 10 OS=Mus musculus OX=10090 GN=Mapk10 PE=1 SV=2	0.752674	0.104281	0.981793	1.01609	0.0230277
P09055	Integrin beta-1 OS=Mus musculus OX=10090 GN=Itgb1 PE=1 SV=1	0.86096	0.117056	0.931606	1.01588	0.0227248
Q99K01-2	Isoform 2 of Pyridoxal-dependent decarboxylase domain-containing protein 1 OS=Mus musculus OX=10090 GN=Pdxdc1	0.725495	0.100793	0.99657	1.01453	0.02081
P03888	NADH-ubiquinone oxidoreductase chain 1 OS=Mus musculus OX=10090 GN=Mtnd1 PE=1 SV=3	0.851807	0.115996	0.935557	1.01405	0.0201259
Q62469	Integrin alpha-2 OS=Mus musculus OX=10090 GN=Itga2 PE=1 SV=2	0.915903	0.123116	0.909685	1.01321	0.018935
Q71RI9	Kynurenine--oxoglutarate transaminase 3 OS=Mus musculus OX=10090 GN=Kyat3 PE=1 SV=1	0.955699	0.127671	0.893908	1.01069	0.0153349
Q8C7X2-2	Isoform 2 of ER membrane protein complex subunit 1 OS=Mus musculus OX=10090 GN=Emc1	0.704762	0.0983926	1.00704	1.0095	0.0136474
P35278	Ras-related protein Rab-5C OS=Mus musculus OX=10090 GN=Rab5c PE=1 SV=2	0.880301	0.118965	0.92458	1.00934	0.0134058
Q91X52	L-xylulose reductase OS=Mus musculus OX=10090 GN=Dcxr PE=1 SV=2	0.876936	0.118617	0.925855	1.00898	0.0128936
Q9CRB3	5-hydroxyisourate hydrolase OS=Mus musculus OX=10090 GN=Urah PE=1 SV=1	0.80429	0.110471	0.956753	1.00744	0.0106909
Q9QXK3	Coatomer subunit gamma-2 OS=Mus musculus OX=10090 GN=Copg2 PE=1 SV=1	0.946108	0.126501	0.897905	1.00714	0.0102571
Q8BSY0	Aspartyl/asparaginyl beta-hydroxylase OS=Mus musculus OX=10090 GN=Asph PE=1 SV=1	0.879603	0.118924	0.92473	1.00638	0.00918135
Q8K3J1	NADH dehydrogenase [ubiquinone] iron-sulfur protein 8, mitochondrial OS=Mus musculus OX=10090 GN=Ndufs8 PE=1 SV=1	0.921251	0.12367	0.907736	1.00632	0.00909207
O35166	Golgi SNAP receptor complex member 2 OS=Mus musculus OX=10090 GN=Gosr2 PE=1 SV=2	0.930067	0.124688	0.904177	1.00624	0.00897536
P35282	Ras-related protein Rab-21 OS=Mus musculus OX=10090 GN=Rab21 PE=1 SV=4	0.892123	0.120455	0.919174	1.0049	0.00705449
Q8C7H1	Methylmalonic aciduria type A homolog, mitochondrial OS=Mus musculus OX=10090 GN=Mmaa PE=1 SV=1	0.971701	0.129694	0.887081	1.00382	0.005496
P29268	CCN family member 2 OS=Mus musculus OX=10090 GN=Ccn2 PE=2 SV=3	0.994231	0.132234	0.878657	1.00275	0.00395608
Q9CYN2	Signal peptidase complex subunit 2 OS=Mus musculus OX=10090 GN=Spcs2 PE=1 SV=1	0.972535	0.129748	0.8869	1.00248	0.00358021
Q9CZ42-2	Isoform 2 of ATP-dependent (S)-NAD(P)H-hydrate dehydratase OS=Mus musculus OX=10090 GN=Naxd	0.918393	0.123341	0.908892	1.00225	0.00323884
Q8K1R3	Polyribonucleotide nucleotidyltransferase 1, mitochondrial OS=Mus musculus OX=10090 GN=Pnpt1 PE=1 SV=1	0.992491	0.132177	0.878844	1.00115	0.00165363
Q80Y14	Glutaredoxin-related protein 5, mitochondrial OS=Mus musculus OX=10090 GN=Glrx5 PE=1 SV=2	0.991436	0.132095	0.879115	1.00113	0.00162542
Q922F4	Tubulin beta-6 chain OS=Mus musculus OX=10090 GN=Tubb6 PE=1 SV=1	0.988201	0.131722	0.880343	0.999348	-0.000940777
Q9DBG7	Signal recognition particle receptor subunit alpha OS=Mus musculus OX=10090 GN=Srpra PE=1 SV=1	0.993559	0.132234	0.878657	0.99933	-0.000967524
P53612	Geranylgeranyl transferase type-2 subunit beta OS=Mus musculus OX=10090 GN=Rabggtb PE=1 SV=2	0.977623	0.130369	0.884825	0.996354	-0.0052696
P29351	Tyrosine-protein phosphatase non-receptor type 6 OS=Mus musculus OX=10090 GN=Ptpn6 PE=1 SV=2	0.99382	0.132234	0.878657	0.996275	-0.00538468
Q9DB05	Alpha-soluble NSF attachment protein OS=Mus musculus OX=10090 GN=Napa PE=1 SV=1	0.886015	0.119684	0.921964	0.99619	-0.00550671
P31938	Dual specificity mitogen-activated protein kinase kinase 1 OS=Mus musculus OX=10090 GN=Map2k1 PE=1 SV=2	0.96238	0.128506	0.891075	0.995597	-0.00636602
O35945	Aldehyde dehydrogenase, cytosolic 1 OS=Mus musculus OX=10090 GN=Aldh1a7 PE=1 SV=1	0.931902	0.124823	0.903706	0.994309	-0.00823397
Q9WUM3	Coronin-1B OS=Mus musculus OX=10090 GN=Coro1b PE=1 SV=1	0.903597	0.121624	0.91498	0.993753	-0.00904121
P11930	Nucleoside diphosphate-linked moiety X motif 19 OS=Mus musculus OX=10090 GN=Nudt19 PE=1 SV=2	0.848065	0.115591	0.937077	0.993516	-0.00938481
Q9CQU3	Protein RER1 OS=Mus musculus OX=10090 GN=Rer1 PE=1 SV=1	0.866012	0.11756	0.929742	0.993353	-0.00962112
Q9EQF5	Dihydropyrimidinase OS=Mus musculus OX=10090 GN=Dpys PE=1 SV=2	0.925339	0.124164	0.906005	0.993163	-0.00989792
Q6PB66	Leucine-rich PPR motif-containing protein, mitochondrial OS=Mus musculus OX=10090 GN=Lrpprc PE=1 SV=2	0.793297	0.109183	0.961843	0.990822	-0.0133024
Q9JLJ4	Elongation of very long chain fatty acids protein 2 OS=Mus musculus OX=10090 GN=Elovl2 PE=1 SV=1	0.901251	0.121471	0.915528	0.990501	-0.0137692
Q9EPE9	Manganese-transporting ATPase 13A1 OS=Mus musculus OX=10090 GN=Atp13a1 PE=1 SV=2	0.828429	0.113477	0.945092	0.990177	-0.0142415
Q8R086	Sulfite oxidase, mitochondrial OS=Mus musculus OX=10090 GN=Suox PE=1 SV=2	0.826343	0.113243	0.94599	0.990018	-0.0144729
Q8BIG7	Catechol O-methyltransferase domain-containing protein 1 OS=Mus musculus OX=10090 GN=Comtd1 PE=1 SV=1	0.937908	0.125516	0.901301	0.98954	-0.0151706
P20918	Plasminogen OS=Mus musculus OX=10090 GN=Plg PE=1 SV=3	0.916896	0.123195	0.909407	0.988739	-0.0163383
Q9WVK4	EH domain-containing protein 1 OS=Mus musculus OX=10090 GN=Ehd1 PE=1 SV=1	0.868166	0.117737	0.929089	0.988459	-0.0167468
P70677	Caspase-3 OS=Mus musculus OX=10090 GN=Casp3 PE=1 SV=1	0.832743	0.113965	0.94323	0.987325	-0.018403
Q62384	Zinc finger protein ZPR1 OS=Mus musculus OX=10090 GN=Zpr1 PE=1 SV=1	0.869968	0.117831	0.928742	0.986625	-0.0194256
Q9D880	Mitochondrial import inner membrane translocase subunit TIM50 OS=Mus musculus OX=10090 GN=Timm50 PE=1 SV=1	0.755388	0.104562	0.980628	0.985718	-0.0207536
Q91YW3	DnaJ homolog subfamily C member 3 OS=Mus musculus OX=10090 GN=Dnajc3 PE=1 SV=1	0.703557	0.0982873	1.0075	0.985464	-0.0211252
P15105	Glutamine synthetase OS=Mus musculus OX=10090 GN=Glul PE=1 SV=6	0.937102	0.125464	0.901482	0.984283	-0.0228546
Q80XL6	Acyl-CoA dehydrogenase family member 11 OS=Mus musculus OX=10090 GN=Acad11 PE=1 SV=2	0.902188	0.121489	0.915464	0.98423	-0.0229331
Q9R112	Sulfide:quinone oxidoreductase, mitochondrial OS=Mus musculus OX=10090 GN=Sqor PE=1 SV=3	0.644629	0.0909798	1.04105	0.983681	-0.0237369
Q9CQZ5	NADH dehydrogenase [ubiquinone] 1 alpha subcomplex subunit 6 OS=Mus musculus OX=10090 GN=Ndufa6 PE=1 SV=1	0.815789	0.111898	0.951179	0.983667	-0.0237585
O35988	Syndecan-4 OS=Mus musculus OX=10090 GN=Sdc4 PE=1 SV=1	0.90788	0.122092	0.913313	0.983235	-0.0243912
Q9D6J6	NADH dehydrogenase [ubiquinone] flavoprotein 2, mitochondrial OS=Mus musculus OX=10090 GN=Ndufv2 PE=1 SV=2	0.862841	0.117182	0.931139	0.983025	-0.0247006
P52760	2-iminobutanoate/2-iminopropanoate deaminase OS=Mus musculus OX=10090 GN=Rida PE=1 SV=3	0.6658	0.0934878	1.02924	0.98284	-0.0249715
Q62422	Osteoclast-stimulating factor 1 OS=Mus musculus OX=10090 GN=Ostf1 PE=1 SV=2	0.800916	0.110154	0.957999	0.982657	-0.0252403
Q9DCV4	Regulator of microtubule dynamics protein 1 OS=Mus musculus OX=10090 GN=Rmdn1 PE=1 SV=2	0.66091	0.0929306	1.03184	0.981963	-0.02626
Q78IQ7	Zinc transporter ZIP4 OS=Mus musculus OX=10090 GN=Slc39a4 PE=1 SV=1	0.93942	0.125663	0.900794	0.981675	-0.026682
P20029	Endoplasmic reticulum chaperone BiP OS=Mus musculus OX=10090 GN=Hspa5 PE=1 SV=3	0.369654	0.0550226	1.25946	0.979917	-0.0292684
P46638	Ras-related protein Rab-11B OS=Mus musculus OX=10090 GN=Rab11b PE=1 SV=3	0.34985	0.0523843	1.2808	0.978743	-0.0309974
Q8BH24	Transmembrane 9 superfamily member 4 OS=Mus musculus OX=10090 GN=Tm9sf4 PE=1 SV=1	0.707262	0.098577	1.00622	0.977837	-0.0323341
Q9R0E1	Multifunctional procollagen lysine hydroxylase and glycosyltransferase LH3 OS=Mus musculus OX=10090 GN=Plod3 PE=1 SV=1	0.791945	0.109122	0.962086	0.977682	-0.0325629
Q921L3	Calcium load-activated calcium channel OS=Mus musculus OX=10090 GN=Tmco1 PE=1 SV=1	0.504858	0.0729214	1.13715	0.977645	-0.0326173
Q9Z0R9	Acyl-CoA 6-desaturase OS=Mus musculus OX=10090 GN=Fads2 PE=1 SV=1	0.859812	0.116981	0.931885	0.977578	-0.0327163
Q9QYI4	DnaJ homolog subfamily B member 12 OS=Mus musculus OX=10090 GN=Dnajb12 PE=1 SV=2	0.896555	0.120946	0.91741	0.977281	-0.0331542
Q99KR3	Endoribonuclease LACTB2 OS=Mus musculus OX=10090 GN=Lactb2 PE=1 SV=1	0.573522	0.0817912	1.08729	0.976966	-0.0336191
P07309	Transthyretin OS=Mus musculus OX=10090 GN=Ttr PE=1 SV=1	0.851383	0.11599	0.935578	0.976305	-0.0345958
Q61586	Glycerol-3-phosphate acyltransferase 1, mitochondrial OS=Mus musculus OX=10090 GN=Gpam PE=1 SV=2	0.840217	0.114624	0.940724	0.9762	-0.0347518
Q9DCJ5	NADH dehydrogenase [ubiquinone] 1 alpha subcomplex subunit 8 OS=Mus musculus OX=10090 GN=Ndufa8 PE=1 SV=3	0.83158	0.113857	0.94364	0.974995	-0.0365339
P28658	Ataxin-10 OS=Mus musculus OX=10090 GN=Atxn10 PE=1 SV=2	0.764781	0.105813	0.975459	0.974682	-0.0369966
Q9CZR8	Elongation factor Ts, mitochondrial OS=Mus musculus OX=10090 GN=Tsfm PE=1 SV=1	0.804051	0.110471	0.956753	0.973228	-0.039151
O88746	Target of Myb protein 1 OS=Mus musculus OX=10090 GN=Tom1 PE=1 SV=1	0.599275	0.0851753	1.06969	0.972427	-0.0403387
Q8C7E7	Starch-binding domain-containing protein 1 OS=Mus musculus OX=10090 GN=Stbd1 PE=1 SV=1	0.710074	0.0988778	1.0049	0.972368	-0.0404259
Q8BMP6	Golgi resident protein GCP60 OS=Mus musculus OX=10090 GN=Acbd3 PE=1 SV=3	0.691224	0.0966983	1.01458	0.971567	-0.0416153
O09111	NADH dehydrogenase [ubiquinone] 1 beta subcomplex subunit 11, mitochondrial OS=Mus musculus OX=10090 GN=Ndufb11 PE=1 SV=2	0.931843	0.124823	0.903706	0.970215	-0.043624
P97372	Proteasome activator complex subunit 2 OS=Mus musculus OX=10090 GN=Psme2 PE=1 SV=4	0.605656	0.0860014	1.06549	0.969598	-0.0445407
Q921M3	Splicing factor 3B subunit 3 OS=Mus musculus OX=10090 GN=Sf3b3 PE=1 SV=1	0.870347	0.117831	0.928742	0.969455	-0.0447541
Q03249	Galactose-1-phosphate uridylyltransferase OS=Mus musculus OX=10090 GN=Galt PE=1 SV=3	0.617488	0.0875171	1.05791	0.969428	-0.0447937
P97493	Thioredoxin, mitochondrial OS=Mus musculus OX=10090 GN=Txn2 PE=1 SV=1	0.789091	0.108828	0.963258	0.969092	-0.0452949
P29416	Beta-hexosaminidase subunit alpha OS=Mus musculus OX=10090 GN=Hexa PE=1 SV=2	0.834658	0.114155	0.942504	0.968381	-0.0463531
O35683	NADH dehydrogenase [ubiquinone] 1 alpha subcomplex subunit 1 OS=Mus musculus OX=10090 GN=Ndufa1 PE=1 SV=1	0.67001	0.0939916	1.02691	0.96793	-0.0470252
Q62393-3	Isoform 3 of Tumor protein D52 OS=Mus musculus OX=10090 GN=Tpd52	0.770304	0.10648	0.972732	0.966782	-0.0487377
Q9CXZ1	NADH dehydrogenase [ubiquinone] iron-sulfur protein 4, mitochondrial OS=Mus musculus OX=10090 GN=Ndufs4 PE=1 SV=3	0.801256	0.110154	0.957999	0.966594	-0.0490187
P28063	Proteasome subunit beta type-8 OS=Mus musculus OX=10090 GN=Psmb8 PE=1 SV=2	0.628806	0.088996	1.05063	0.966341	-0.0493957
Q9JHS4	ATP-dependent Clp protease ATP-binding subunit clpX-like, mitochondrial OS=Mus musculus OX=10090 GN=Clpx PE=1 SV=2	0.707759	0.0986009	1.00612	0.966271	-0.0495003
Q91VH2	Sorting nexin-9 OS=Mus musculus OX=10090 GN=Snx9 PE=1 SV=1	0.492644	0.0713618	1.14653	0.966268	-0.0495046
Q9D0M1	Phosphoribosyl pyrophosphate synthase-associated protein 1 OS=Mus musculus OX=10090 GN=Prpsap1 PE=1 SV=1	0.5094	0.0734721	1.13388	0.965699	-0.0503544
Q61696	Heat shock 70 kDa protein 1A OS=Mus musculus OX=10090 GN=Hspa1a PE=1 SV=2	0.686705	0.0961107	1.01723	0.964808	-0.0516862
Q8R0J7	Vacuolar protein sorting-associated protein 37B OS=Mus musculus OX=10090 GN=Vps37b PE=1 SV=1	0.645462	0.0910549	1.0407	0.962235	-0.0555386
O70435	Proteasome subunit alpha type-3 OS=Mus musculus OX=10090 GN=Psma3 PE=1 SV=3	0.21871	0.0342761	1.46501	0.96133	-0.0568963
Q9CPQ3	Mitochondrial import receptor subunit TOM22 homolog OS=Mus musculus OX=10090 GN=Tomm22 PE=1 SV=3	0.510611	0.0736117	1.13305	0.960636	-0.0579386
Q8K0D5	Elongation factor G, mitochondrial OS=Mus musculus OX=10090 GN=Gfm1 PE=1 SV=1	0.310735	0.047372	1.32448	0.960348	-0.0583716
P47758	Signal recognition particle receptor subunit beta OS=Mus musculus OX=10090 GN=Srprb PE=1 SV=1	0.44632	0.0651825	1.18587	0.959898	-0.0590463
P11928	2'-5'-oligoadenylate synthase 1A OS=Mus musculus OX=10090 GN=Oas1a PE=1 SV=2	0.713732	0.0992957	1.00307	0.959881	-0.0590726
Q9CPP6	NADH dehydrogenase [ubiquinone] 1 alpha subcomplex subunit 5 OS=Mus musculus OX=10090 GN=Ndufa5 PE=1 SV=3	0.600088	0.0852508	1.0693	0.959177	-0.0601308
Q9QZ06	Toll-interacting protein OS=Mus musculus OX=10090 GN=Tollip PE=1 SV=1	0.584673	0.0832057	1.07985	0.95857	-0.0610439
Q6ZQI3	Malectin OS=Mus musculus OX=10090 GN=Mlec PE=1 SV=2	0.494856	0.0716479	1.1448	0.958316	-0.0614269
Q9R1P3	Proteasome subunit beta type-2 OS=Mus musculus OX=10090 GN=Psmb2 PE=1 SV=1	0.0413451	0.00739592	2.13101	0.958272	-0.0614936
P18406	CCN family member 1 OS=Mus musculus OX=10090 GN=Ccn1 PE=1 SV=1	0.648335	0.0914005	1.03905	0.957516	-0.0626314
Q9R1P1	Proteasome subunit beta type-3 OS=Mus musculus OX=10090 GN=Psmb3 PE=1 SV=1	0.173027	0.0275742	1.5595	0.957279	-0.0629879
P97300	Neuroplastin OS=Mus musculus OX=10090 GN=Nptn PE=1 SV=3	0.593664	0.0844175	1.07357	0.956615	-0.063989
Q3TDN2	FAS-associated factor 2 OS=Mus musculus OX=10090 GN=Faf2 PE=1 SV=2	0.41083	0.0604667	1.21848	0.95593	-0.0650227
P43883	Perilipin-2 OS=Mus musculus OX=10090 GN=Plin2 PE=1 SV=2	0.706966	0.098577	1.00622	0.955503	-0.0656678
Q01853	Transitional endoplasmic reticulum ATPase OS=Mus musculus OX=10090 GN=Vcp PE=1 SV=4	0.311151	0.0473877	1.32433	0.95455	-0.0671081
P70290	55 kDa erythrocyte membrane protein OS=Mus musculus OX=10090 GN=Mpp1 PE=1 SV=1	0.56583	0.0808016	1.09258	0.954093	-0.0677978
Q9EP89	Serine beta-lactamase-like protein LACTB, mitochondrial OS=Mus musculus OX=10090 GN=Lactb PE=1 SV=1	0.394873	0.0584312	1.23336	0.954067	-0.0678368
Q9R0P6	Signal peptidase complex catalytic subunit SEC11A OS=Mus musculus OX=10090 GN=Sec11a PE=1 SV=1	0.17464	0.0278019	1.55593	0.954041	-0.0678769
Q9D1M4	Eukaryotic translation elongation factor 1 epsilon-1 OS=Mus musculus OX=10090 GN=Eef1e1 PE=1 SV=1	0.442736	0.0647216	1.18895	0.953995	-0.067947
O88668	Protein CREG1 OS=Mus musculus OX=10090 GN=Creg1 PE=1 SV=1	0.676367	0.0947954	1.02321	0.953682	-0.0684196
Q64516	Glycerol kinase OS=Mus musculus OX=10090 GN=Gk PE=1 SV=2	0.49657	0.0718616	1.1435	0.953578	-0.0685766
Q8K010	5-oxoprolinase OS=Mus musculus OX=10090 GN=Oplah PE=1 SV=1	0.405397	0.0598692	1.2228	0.953442	-0.0687826
P99029	Peroxiredoxin-5, mitochondrial OS=Mus musculus OX=10090 GN=Prdx5 PE=1 SV=2	0.378575	0.0561844	1.25038	0.952963	-0.0695082
Q8BTZ7	Mannose-1-phosphate guanyltransferase beta OS=Mus musculus OX=10090 GN=Gmppb PE=1 SV=1	0.660023	0.0928756	1.0321	0.952794	-0.0697633
P35831	Tyrosine-protein phosphatase non-receptor type 12 OS=Mus musculus OX=10090 GN=Ptpn12 PE=1 SV=3	0.861527	0.117056	0.931606	0.952402	-0.0703572
Q60649	Caseinolytic peptidase B protein homolog OS=Mus musculus OX=10090 GN=Clpb PE=1 SV=1	0.427444	0.0627289	1.20253	0.952273	-0.0705522
Q9CX56	26S proteasome non-ATPase regulatory subunit 8 OS=Mus musculus OX=10090 GN=Psmd8 PE=1 SV=2	0.170904	0.0273511	1.56302	0.951989	-0.0709825
Q9Z2U1	Proteasome subunit alpha type-5 OS=Mus musculus OX=10090 GN=Psma5 PE=1 SV=1	0.281655	0.0430909	1.36561	0.95181	-0.0712547
A2AN08	E3 ubiquitin-protein ligase UBR4 OS=Mus musculus OX=10090 GN=Ubr4 PE=1 SV=1	0.461909	0.0671349	1.17305	0.951529	-0.07168
P50462	Cysteine and glycine-rich protein 3 OS=Mus musculus OX=10090 GN=Csrp3 PE=1 SV=1	0.735702	0.102024	0.991299	0.950807	-0.072776
Q9CZW5	Mitochondrial import receptor subunit TOM70 OS=Mus musculus OX=10090 GN=Tomm70 PE=1 SV=2	0.491923	0.0712915	1.14696	0.95065	-0.0730143
Q9CXW2	28S ribosomal protein S22, mitochondrial OS=Mus musculus OX=10090 GN=Mrps22 PE=1 SV=1	0.171941	0.02743	1.56177	0.950508	-0.0732291
P70195	Proteasome subunit beta type-7 OS=Mus musculus OX=10090 GN=Psmb7 PE=1 SV=1	0.367338	0.0547317	1.26176	0.950491	-0.0732544
Q8BG32	26S proteasome non-ATPase regulatory subunit 11 OS=Mus musculus OX=10090 GN=Psmd11 PE=1 SV=3	0.0352269	0.00639225	2.19435	0.949585	-0.0746304
Q8R2Y8	Peptidyl-tRNA hydrolase 2, mitochondrial OS=Mus musculus OX=10090 GN=Ptrh2 PE=1 SV=1	0.121732	0.020165	1.6954	0.948106	-0.0768802
Q99JI4	26S proteasome non-ATPase regulatory subunit 6 OS=Mus musculus OX=10090 GN=Psmd6 PE=1 SV=1	0.565626	0.0808016	1.09258	0.946951	-0.0786379
Q9Z1G3	V-type proton ATPase subunit C 1 OS=Mus musculus OX=10090 GN=Atp6v1c1 PE=1 SV=4	0.460116	0.0670031	1.1739	0.946503	-0.0793205
Q3UGR5	Haloacid dehalogenase-like hydrolase domain-containing protein 2 OS=Mus musculus OX=10090 GN=Hdhd2 PE=1 SV=2	0.052692	0.00925711	2.03352	0.945205	-0.0813007
P61087	Ubiquitin-conjugating enzyme E2 K OS=Mus musculus OX=10090 GN=Ube2k PE=1 SV=3	0.253723	0.0392546	1.40611	0.94509	-0.0814758
P51855	Glutathione synthetase OS=Mus musculus OX=10090 GN=Gss PE=1 SV=1	0.386112	0.0572251	1.24241	0.944202	-0.0828332
P70362	Ubiquitin recognition factor in ER-associated degradation protein 1 OS=Mus musculus OX=10090 GN=Ufd1 PE=1 SV=2	0.144174	0.0234836	1.62923	0.943858	-0.0833588
Q9CPV4	Glyoxalase domain-containing protein 4 OS=Mus musculus OX=10090 GN=Glod4 PE=1 SV=1	0.00622125	0.00132448	2.87796	0.943551	-0.0838283
Q8BH69	Selenide, water dikinase 1 OS=Mus musculus OX=10090 GN=Sephs1 PE=1 SV=1	0.636677	0.0899415	1.04604	0.942968	-0.0847198
P01029	Complement C4-B OS=Mus musculus OX=10090 GN=C4b PE=1 SV=3	0.649356	0.0914762	1.03869	0.941854	-0.0864241
Q8R317	Ubiquilin-1 OS=Mus musculus OX=10090 GN=Ubqln1 PE=1 SV=1	0.694046	0.0970482	1.01301	0.94148	-0.0869976
Q9Z2U0	Proteasome subunit alpha type-7 OS=Mus musculus OX=10090 GN=Psma7 PE=1 SV=1	0.0101882	0.00205061	2.68812	0.940951	-0.0878081
O35887	Calumenin OS=Mus musculus OX=10090 GN=Calu PE=1 SV=1	0.662704	0.0931396	1.03087	0.940487	-0.0885208
P99026	Proteasome subunit beta type-4 OS=Mus musculus OX=10090 GN=Psmb4 PE=1 SV=1	0.4506	0.065744	1.18214	0.938106	-0.0921774
P49722	Proteasome subunit alpha type-2 OS=Mus musculus OX=10090 GN=Psma2 PE=1 SV=3	0.0289344	0.00534345	2.27218	0.937755	-0.0927173
P24668	Cation-dependent mannose-6-phosphate receptor OS=Mus musculus OX=10090 GN=M6pr PE=1 SV=1	0.314374	0.0477104	1.32139	0.937151	-0.0936462
Q8VDQ8	NAD-dependent protein deacetylase sirtuin-2 OS=Mus musculus OX=10090 GN=Sirt2 PE=1 SV=2	0.765545	0.105871	0.975225	0.936391	-0.0948172
Q9QYB1	Chloride intracellular channel protein 4 OS=Mus musculus OX=10090 GN=Clic4 PE=1 SV=3	0.129823	0.0213531	1.67054	0.936188	-0.0951303
P29391	Ferritin light chain 1 OS=Mus musculus OX=10090 GN=Ftl1 PE=1 SV=2	0.320891	0.0484803	1.31443	0.93616	-0.0951727
Q9JMA1	Ubiquitin carboxyl-terminal hydrolase 14 OS=Mus musculus OX=10090 GN=Usp14 PE=1 SV=3	0.228423	0.0356688	1.44771	0.936017	-0.0953936
Q8BGR2	Volume-regulated anion channel subunit LRRC8D OS=Mus musculus OX=10090 GN=Lrrc8d PE=1 SV=1	0.612183	0.0868465	1.06125	0.935836	-0.0956718
Q9R1S7	Multidrug resistance-associated protein 6 OS=Mus musculus OX=10090 GN=Abcc6 PE=1 SV=3	0.521697	0.075031	1.12476	0.935014	-0.0969401
Q9D7N3	28S ribosomal protein S9, mitochondrial OS=Mus musculus OX=10090 GN=Mrps9 PE=1 SV=3	0.202711	0.0319843	1.49506	0.93397	-0.0985518
Q5SX40	Myosin-1 OS=Mus musculus OX=10090 GN=Myh1 PE=1 SV=1	0.834891	0.114155	0.942504	0.933656	-0.0990374
Q99JB2	Stomatin-like protein 2, mitochondrial OS=Mus musculus OX=10090 GN=Stoml2 PE=1 SV=1	0.0482033	0.00854688	2.06819	0.933364	-0.099488
Q9DBG5	Perilipin-3 OS=Mus musculus OX=10090 GN=Plin3 PE=1 SV=1	0.249299	0.0386295	1.41308	0.932832	-0.10031
P40142	Transketolase OS=Mus musculus OX=10090 GN=Tkt PE=1 SV=1	0.105717	0.0177197	1.75154	0.932392	-0.100991
O09061	Proteasome subunit beta type-1 OS=Mus musculus OX=10090 GN=Psmb1 PE=1 SV=1	0.0651592	0.0113144	1.94637	0.931362	-0.102586
P51863	V-type proton ATPase subunit d 1 OS=Mus musculus OX=10090 GN=Atp6v0d1 PE=1 SV=2	0.342206	0.0513669	1.28932	0.930908	-0.10329
Q8BWM0	Prostaglandin E synthase 2 OS=Mus musculus OX=10090 GN=Ptges2 PE=1 SV=3	0.210297	0.0331121	1.48001	0.930255	-0.104302
O70404	Vesicle-associated membrane protein 8 OS=Mus musculus OX=10090 GN=Vamp8 PE=1 SV=1	0.368748	0.0549147	1.26031	0.930134	-0.10449
P54103	DnaJ homolog subfamily C member 2 OS=Mus musculus OX=10090 GN=Dnajc2 PE=1 SV=2	0.731668	0.101511	0.993488	0.930023	-0.104661
P97371	Proteasome activator complex subunit 1 OS=Mus musculus OX=10090 GN=Psme1 PE=1 SV=2	0.38781	0.0574422	1.24077	0.929737	-0.105105
Q9EP72	ER membrane protein complex subunit 7 OS=Mus musculus OX=10090 GN=Emc7 PE=1 SV=1	0.160846	0.025851	1.58752	0.929316	-0.105759
Q9R1P4	Proteasome subunit alpha type-1 OS=Mus musculus OX=10090 GN=Psma1 PE=1 SV=1	0.00115553	0.000288227	3.54027	0.92791	-0.107943
Q9R1P0	Proteasome subunit alpha type-4 OS=Mus musculus OX=10090 GN=Psma4 PE=1 SV=1	0.0016375	0.00039762	3.40053	0.927445	-0.108666
O08663	Methionine aminopeptidase 2 OS=Mus musculus OX=10090 GN=Metap2 PE=1 SV=1	0.034266	0.00622537	2.20583	0.926838	-0.109611
Q64442	Sorbitol dehydrogenase OS=Mus musculus OX=10090 GN=Sord PE=1 SV=3	0.00503291	0.0010954	2.96043	0.926698	-0.109829
Q9CXW3	Calcyclin-binding protein OS=Mus musculus OX=10090 GN=Cacybp PE=1 SV=1	0.266507	0.0410016	1.3872	0.925839	-0.111167
Q9D1P4	Cysteine and histidine-rich domain-containing protein 1 OS=Mus musculus OX=10090 GN=Chordc1 PE=1 SV=1	0.0786888	0.0134703	1.87062	0.925557	-0.111606
P30115	Glutathione S-transferase A3 OS=Mus musculus OX=10090 GN=Gsta3 PE=1 SV=2	0.386155	0.0572251	1.24241	0.924148	-0.113804
Q9CRD0	OCIA domain-containing protein 1 OS=Mus musculus OX=10090 GN=Ociad1 PE=1 SV=1	0.560055	0.0800904	1.09642	0.922855	-0.115824
Q8R5J9	PRA1 family protein 3 OS=Mus musculus OX=10090 GN=Arl6ip5 PE=1 SV=2	0.134165	0.0219835	1.6579	0.922783	-0.115937
Q64331	Unconventional myosin-VI OS=Mus musculus OX=10090 GN=Myo6 PE=1 SV=1	0.366963	0.0547028	1.26199	0.922691	-0.116081
P60670	Nuclear protein localization protein 4 homolog OS=Mus musculus OX=10090 GN=Nploc4 PE=1 SV=3	0.175452	0.0279018	1.55437	0.922603	-0.116219
Q9ER88	28S ribosomal protein S29, mitochondrial OS=Mus musculus OX=10090 GN=Dap3 PE=1 SV=1	0.0490328	0.00868885	2.06104	0.922352	-0.116611
Q9R1J0	Sterol-4-alpha-carboxylate 3-dehydrogenase, decarboxylating OS=Mus musculus OX=10090 GN=Nsdhl PE=1 SV=1	0.175172	0.0278719	1.55483	0.92224	-0.116787
Q99J08	SEC14-like protein 2 OS=Mus musculus OX=10090 GN=Sec14l2 PE=1 SV=1	0.026808	0.00498424	2.3024	0.92217	-0.116896
Q91VA6	Polymerase delta-interacting protein 2 OS=Mus musculus OX=10090 GN=Poldip2 PE=1 SV=1	0.18743	0.0296816	1.52751	0.922065	-0.11706
Q64133	Amine oxidase [flavin-containing] A OS=Mus musculus OX=10090 GN=Maoa PE=1 SV=3	0.331046	0.049865	1.3022	0.922055	-0.117075
P61205	ADP-ribosylation factor 3 OS=Mus musculus OX=10090 GN=Arf3 PE=2 SV=2	0.140336	0.0229325	1.63955	0.92113	-0.118524
Q9JKF7	39S ribosomal protein L39, mitochondrial OS=Mus musculus OX=10090 GN=Mrpl39 PE=1 SV=4	0.280396	0.0429199	1.36734	0.920968	-0.118777
P36993	Protein phosphatase 1B OS=Mus musculus OX=10090 GN=Ppm1b PE=1 SV=1	0.844552	0.115164	0.938684	0.920245	-0.11991
P56389	Cytidine deaminase OS=Mus musculus OX=10090 GN=Cda PE=1 SV=2	0.198478	0.0313328	1.504	0.92024	-0.119918
Q9D2C7	Bax inhibitor 1 OS=Mus musculus OX=10090 GN=Tmbim6 PE=1 SV=1	0.030181	0.00553982	2.2565	0.920212	-0.119963
Q9CQN1	Heat shock protein 75 kDa, mitochondrial OS=Mus musculus OX=10090 GN=Trap1 PE=1 SV=1	0.0271473	0.00504422	2.29721	0.919455	-0.121148
Q62433	Protein NDRG1 OS=Mus musculus OX=10090 GN=Ndrg1 PE=1 SV=1	0.318323	0.0481645	1.31727	0.918915	-0.121997
Q7TT45	Ras-related GTP-binding protein D OS=Mus musculus OX=10090 GN=Rragd PE=1 SV=2	0.361612	0.0540116	1.26751	0.918741	-0.12227
Q8VCB3	Glycogen [starch] synthase, liver OS=Mus musculus OX=10090 GN=Gys2 PE=1 SV=2	0.211735	0.0332865	1.47773	0.918643	-0.122423
Q8C6G8	WD repeat-containing protein 26 OS=Mus musculus OX=10090 GN=Wdr26 PE=1 SV=3	0.232391	0.0362138	1.44113	0.918573	-0.122534
Q9QY81	Nuclear pore membrane glycoprotein 210 OS=Mus musculus OX=10090 GN=Nup210 PE=1 SV=2	0.726063	0.100826	0.996429	0.918228	-0.123076
Q07113	Cation-independent mannose-6-phosphate receptor OS=Mus musculus OX=10090 GN=Igf2r PE=1 SV=1	0.648516	0.0914005	1.03905	0.917481	-0.12425
Q8VCN5	Cystathionine gamma-lyase OS=Mus musculus OX=10090 GN=Cth PE=1 SV=1	0.0375321	0.00676992	2.16942	0.916709	-0.125464
O35309	N-myc-interactor OS=Mus musculus OX=10090 GN=Nmi PE=1 SV=1	0.187248	0.0296684	1.52771	0.916333	-0.126057
Q9Z1R2	Large proline-rich protein BAG6 OS=Mus musculus OX=10090 GN=Bag6 PE=1 SV=1	0.0735627	0.0126429	1.89815	0.915593	-0.127222
P05201	Aspartate aminotransferase, cytoplasmic OS=Mus musculus OX=10090 GN=Got1 PE=1 SV=3	0.263144	0.0405256	1.39227	0.915117	-0.127972
Q9QXG4	Acetyl-coenzyme A synthetase, cytoplasmic OS=Mus musculus OX=10090 GN=Acss2 PE=1 SV=2	0.258444	0.0399032	1.39899	0.915049	-0.12808
Q9QZ23	NFU1 iron-sulfur cluster scaffold homolog, mitochondrial OS=Mus musculus OX=10090 GN=Nfu1 PE=1 SV=2	0.0813726	0.0138904	1.85729	0.915023	-0.128119
P99025	GTP cyclohydrolase 1 feedback regulatory protein OS=Mus musculus OX=10090 GN=Gchfr PE=1 SV=3	0.179297	0.0284656	1.54568	0.914554	-0.12886
P61750	ADP-ribosylation factor 4 OS=Mus musculus OX=10090 GN=Arf4 PE=1 SV=2	0.370689	0.0551494	1.25846	0.913708	-0.130195
P61982	14-3-3 protein gamma OS=Mus musculus OX=10090 GN=Ywhag PE=1 SV=2	0.0170995	0.00330101	2.48135	0.913439	-0.130619
Q9QUI0	Transforming protein RhoA OS=Mus musculus OX=10090 GN=Rhoa PE=1 SV=1	0.066697	0.0115483	1.93748	0.912869	-0.13152
Q91ZE0	Trimethyllysine dioxygenase, mitochondrial OS=Mus musculus OX=10090 GN=Tmlhe PE=1 SV=2	0.19628	0.031002	1.50861	0.912706	-0.131778
Q8VE22	28S ribosomal protein S23, mitochondrial OS=Mus musculus OX=10090 GN=Mrps23 PE=1 SV=1	0.501924	0.0725323	1.13947	0.91259	-0.131961
P22777	Plasminogen activator inhibitor 1 OS=Mus musculus OX=10090 GN=Serpine1 PE=1 SV=1	0.631339	0.0892708	1.04929	0.912091	-0.13275
Q8R1J9	Torsin-2A OS=Mus musculus OX=10090 GN=Tor2a PE=1 SV=1	0.0919919	0.0155887	1.80719	0.912005	-0.132886
O88685	26S proteasome regulatory subunit 6A OS=Mus musculus OX=10090 GN=Psmc3 PE=1 SV=2	0.0086711	0.0017772	2.75026	0.911583	-0.133554
Q61207	Prosaposin OS=Mus musculus OX=10090 GN=Psap PE=1 SV=2	0.540744	0.077549	1.11042	0.909367	-0.137065
P40124	Adenylyl cyclase-associated protein 1 OS=Mus musculus OX=10090 GN=Cap1 PE=1 SV=4	0.0227362	0.0042692	2.36965	0.908968	-0.137699
Q9QUM9	Proteasome subunit alpha type-6 OS=Mus musculus OX=10090 GN=Psma6 PE=1 SV=1	0.00822999	0.00169963	2.76964	0.908819	-0.137935
Q9WVJ2	26S proteasome non-ATPase regulatory subunit 13 OS=Mus musculus OX=10090 GN=Psmd13 PE=1 SV=1	0.0865063	0.0147252	1.83194	0.908539	-0.13838
P62334	26S proteasome regulatory subunit 10B OS=Mus musculus OX=10090 GN=Psmc6 PE=1 SV=1	0.00259096	0.000599753	3.22203	0.907798	-0.139558
P48962	ADP/ATP translocase 1 OS=Mus musculus OX=10090 GN=Slc25a4 PE=1 SV=4	0.323745	0.0488626	1.31102	0.907721	-0.139679
Q9D8W5	26S proteasome non-ATPase regulatory subunit 12 OS=Mus musculus OX=10090 GN=Psmd12 PE=1 SV=4	0.00757382	0.00158673	2.7995	0.906944	-0.140914
Q9CY64	Biliverdin reductase A OS=Mus musculus OX=10090 GN=Blvra PE=1 SV=1	0.261878	0.0403717	1.39392	0.906486	-0.141644
E9Q557	Desmoplakin OS=Mus musculus OX=10090 GN=Dsp PE=1 SV=1	0.526931	0.0757117	1.12084	0.906416	-0.141754
Q9JIK9	28S ribosomal protein S34, mitochondrial OS=Mus musculus OX=10090 GN=Mrps34 PE=1 SV=1	0.461515	0.0671284	1.17309	0.906215	-0.142075
Q99K85	Phosphoserine aminotransferase OS=Mus musculus OX=10090 GN=Psat1 PE=1 SV=1	0.362755	0.0541556	1.26636	0.905634	-0.143
Q9D1M7	Peptidyl-prolyl cis-trans isomerase FKBP11 OS=Mus musculus OX=10090 GN=Fkbp11 PE=1 SV=1	0.408247	0.0601709	1.22061	0.905273	-0.143576
Q9ES97-3	Isoform 3 of Reticulon-3 OS=Mus musculus OX=10090 GN=Rtn3	0.0297036	0.00547757	2.26141	0.905086	-0.143874
Q9CRD2	ER membrane protein complex subunit 2 OS=Mus musculus OX=10090 GN=Emc2 PE=1 SV=1	0.210822	0.0331776	1.47916	0.904534	-0.144754
P26516	26S proteasome non-ATPase regulatory subunit 7 OS=Mus musculus OX=10090 GN=Psmd7 PE=1 SV=2	0.00793376	0.00165184	2.78203	0.903985	-0.14563
P54775	26S proteasome regulatory subunit 6B OS=Mus musculus OX=10090 GN=Psmc4 PE=1 SV=2	0.000619016	0.000164587	3.7836	0.903954	-0.145679
Q9EPK6	Nucleotide exchange factor SIL1 OS=Mus musculus OX=10090 GN=Sil1 PE=1 SV=2	0.430031	0.0630472	1.20033	0.903737	-0.146025
Q8R146	Acylamino-acid-releasing enzyme OS=Mus musculus OX=10090 GN=Apeh PE=1 SV=3	0.000552665	0.000148249	3.82901	0.903499	-0.146406
Q9QYJ0	DnaJ homolog subfamily A member 2 OS=Mus musculus OX=10090 GN=Dnaja2 PE=1 SV=1	0.312919	0.0475611	1.32275	0.903339	-0.14666
Q9CQ92	Mitochondrial fission 1 protein OS=Mus musculus OX=10090 GN=Fis1 PE=1 SV=1	0.120975	0.0200615	1.69764	0.903322	-0.146688
P13020	Gelsolin OS=Mus musculus OX=10090 GN=Gsn PE=1 SV=3	0.316619	0.0479788	1.31895	0.902903	-0.147358
Q9D0Q7	39S ribosomal protein L45, mitochondrial OS=Mus musculus OX=10090 GN=Mrpl45 PE=1 SV=1	0.0789798	0.0135125	1.86927	0.902522	-0.147966
Q9DCC4	Pyrroline-5-carboxylate reductase 3 OS=Mus musculus OX=10090 GN=Pycr3 PE=1 SV=2	0.167206	0.0268018	1.57184	0.902392	-0.148173
Q6PAR5	GTPase-activating protein and VPS9 domain-containing protein 1 OS=Mus musculus OX=10090 GN=Gapvd1 PE=1 SV=2	0.782995	0.108037	0.966428	0.90159	-0.149456
Q64012	RNA-binding protein Raly OS=Mus musculus OX=10090 GN=Raly PE=1 SV=3	0.00557883	0.00119935	2.92105	0.901214	-0.150059
P51150	Ras-related protein Rab-7a OS=Mus musculus OX=10090 GN=Rab7a PE=1 SV=2	0.0160103	0.00310661	2.50771	0.900957	-0.150469
Q9D0F9	Phosphoglucomutase-1 OS=Mus musculus OX=10090 GN=Pgm1 PE=1 SV=4	0.00114022	0.000284878	3.54534	0.900488	-0.151222
Q61176	Arginase-1 OS=Mus musculus OX=10090 GN=Arg1 PE=1 SV=1	0.00124517	0.000309057	3.50996	0.899583	-0.152672
P42932	T-complex protein 1 subunit theta OS=Mus musculus OX=10090 GN=Cct8 PE=1 SV=3	0.00376479	0.00083564	3.07798	0.89859	-0.154265
Q9CZX9	ER membrane protein complex subunit 4 OS=Mus musculus OX=10090 GN=Emc4 PE=1 SV=1	0.243917	0.0378537	1.42189	0.89795	-0.155293
P50544	Very long-chain specific acyl-CoA dehydrogenase, mitochondrial OS=Mus musculus OX=10090 GN=Acadvl PE=1 SV=3	0.0251353	0.00469055	2.32878	0.897949	-0.155295
Q8BYL4	Tyrosine--tRNA ligase, mitochondrial OS=Mus musculus OX=10090 GN=Yars2 PE=1 SV=2	0.624954	0.0884922	1.05309	0.897848	-0.155457
Q61699	Heat shock protein 105 kDa OS=Mus musculus OX=10090 GN=Hsph1 PE=1 SV=2	0.0183243	0.0035039	2.45545	0.897001	-0.156819
Q2TPA8	Hydroxysteroid dehydrogenase-like protein 2 OS=Mus musculus OX=10090 GN=Hsdl2 PE=1 SV=1	0.178708	0.0283897	1.54684	0.89695	-0.156901
Q9JJL3-2	Isoform 2 of Solute carrier organic anion transporter family member 1B2 OS=Mus musculus OX=10090 GN=Slco1b2	0.320838	0.0484803	1.31443	0.896334	-0.157892
P14685	26S proteasome non-ATPase regulatory subunit 3 OS=Mus musculus OX=10090 GN=Psmd3 PE=1 SV=3	0.000141625	4.40936e-05	4.35562	0.895455	-0.159307
Q8R574	Phosphoribosyl pyrophosphate synthase-associated protein 2 OS=Mus musculus OX=10090 GN=Prpsap2 PE=1 SV=1	0.0657543	0.0113981	1.94317	0.895373	-0.15944
Q91XD4	Formimidoyltransferase-cyclodeaminase OS=Mus musculus OX=10090 GN=Ftcd PE=1 SV=1	0.418404	0.0614917	1.21118	0.89489	-0.160218
P14602	Heat shock protein beta-1 OS=Mus musculus OX=10090 GN=Hspb1 PE=1 SV=3	0.202844	0.0319886	1.495	0.894785	-0.160386
Q9WV54	Acid ceramidase OS=Mus musculus OX=10090 GN=Asah1 PE=1 SV=1	0.415815	0.0611409	1.21367	0.894424	-0.160969
P80316	T-complex protein 1 subunit epsilon OS=Mus musculus OX=10090 GN=Cct5 PE=1 SV=1	0.000434099	0.000120287	3.91978	0.894177	-0.161368
O35969	Guanidinoacetate N-methyltransferase OS=Mus musculus OX=10090 GN=Gamt PE=1 SV=1	0.248619	0.0385439	1.41404	0.894107	-0.16148
Q9D906	Ubiquitin-like modifier-activating enzyme ATG7 OS=Mus musculus OX=10090 GN=Atg7 PE=1 SV=1	0.00890382	0.00181751	2.74052	0.892976	-0.163306
Q3TXS7	26S proteasome non-ATPase regulatory subunit 1 OS=Mus musculus OX=10090 GN=Psmd1 PE=1 SV=1	0.00297619	0.000675985	3.17006	0.892902	-0.163426
P10639	Thioredoxin OS=Mus musculus OX=10090 GN=Txn PE=1 SV=3	0.0416084	0.00743862	2.12851	0.892658	-0.163821
P12265	Beta-glucuronidase OS=Mus musculus OX=10090 GN=Gusb PE=1 SV=2	0.14758	0.0239738	1.62026	0.891872	-0.165091
Q8R016	Bleomycin hydrolase OS=Mus musculus OX=10090 GN=Blmh PE=1 SV=1	0.129654	0.021337	1.67087	0.891588	-0.165551
Q9D8U8	Sorting nexin-5 OS=Mus musculus OX=10090 GN=Snx5 PE=1 SV=1	0.319441	0.0483095	1.31597	0.891556	-0.165603
Q8BP47	Asparagine--tRNA ligase, cytoplasmic OS=Mus musculus OX=10090 GN=NARS1 PE=1 SV=2	0.15377	0.0248591	1.60451	0.891297	-0.166021
Q8BM72	Heat shock 70 kDa protein 13 OS=Mus musculus OX=10090 GN=Hspa13 PE=1 SV=1	0.217702	0.0341358	1.46679	0.890498	-0.167315
O35459	Delta(3,5)-Delta(2,4)-dienoyl-CoA isomerase, mitochondrial OS=Mus musculus OX=10090 GN=Ech1 PE=1 SV=1	0.217628	0.0341358	1.46679	0.890105	-0.167953
P61226	Ras-related protein Rap-2b OS=Mus musculus OX=10090 GN=Rap2b PE=1 SV=1	0.00327206	0.000736108	3.13306	0.88803	-0.17132
Q9JLJ2	4-trimethylaminobutyraldehyde dehydrogenase OS=Mus musculus OX=10090 GN=Aldh9a1 PE=1 SV=1	0.00401079	0.00088569	3.05272	0.887877	-0.171568
P46471	26S proteasome regulatory subunit 7 OS=Mus musculus OX=10090 GN=Psmc2 PE=1 SV=5	0.000929394	0.000237704	3.62396	0.887709	-0.171841
Q8VCF0	Mitochondrial antiviral-signaling protein OS=Mus musculus OX=10090 GN=Mavs PE=1 SV=1	0.00673825	0.001428	2.84527	0.887414	-0.172321
Q9EQQ2	Protein YIPF5 OS=Mus musculus OX=10090 GN=Yipf5 PE=1 SV=1	0.555022	0.0794082	1.10013	0.886792	-0.173332
Q8VBV7	COP9 signalosome complex subunit 8 OS=Mus musculus OX=10090 GN=Cops8 PE=1 SV=1	0.344016	0.0516129	1.28724	0.886091	-0.174473
P27612	Phospholipase A-2-activating protein OS=Mus musculus OX=10090 GN=Plaa PE=1 SV=4	0.0664222	0.0115073	1.93903	0.885909	-0.174769
Q62426	Cystatin-B OS=Mus musculus OX=10090 GN=Cstb PE=1 SV=1	0.118967	0.0197502	1.70443	0.885318	-0.175732
Q61187	Tumor susceptibility gene 101 protein OS=Mus musculus OX=10090 GN=Tsg101 PE=1 SV=2	0.00200027	0.000474279	3.32397	0.884994	-0.17626
Q9Z0S1	3'(2'),5'-bisphosphate nucleotidase 1 OS=Mus musculus OX=10090 GN=Bpnt1 PE=1 SV=2	0.00658091	0.00139613	2.85507	0.884948	-0.176336
Q8C8U0	Liprin-beta-1 OS=Mus musculus OX=10090 GN=Ppfibp1 PE=1 SV=3	0.0101086	0.00203866	2.69065	0.884451	-0.177146
Q91V64	Isochorismatase domain-containing protein 1 OS=Mus musculus OX=10090 GN=Isoc1 PE=1 SV=1	0.00260722	0.000602594	3.21998	0.884159	-0.177622
P62192	26S proteasome regulatory subunit 4 OS=Mus musculus OX=10090 GN=Psmc1 PE=1 SV=1	5.91552e-06	2.85676e-06	5.54413	0.883292	-0.179038
Q60854	Serpin B6 OS=Mus musculus OX=10090 GN=Serpinb6 PE=1 SV=1	0.0458846	0.00816928	2.08782	0.883149	-0.179271
Q9CQA3	Succinate dehydrogenase [ubiquinone] iron-sulfur subunit, mitochondrial OS=Mus musculus OX=10090 GN=Sdhb PE=1 SV=1	0.00805731	0.00167295	2.77652	0.882695	-0.180014
Q922E4	Ethanolamine-phosphate cytidylyltransferase OS=Mus musculus OX=10090 GN=Pcyt2 PE=1 SV=1	0.00755144	0.00158424	2.80018	0.881431	-0.18208
Q8VE88	Protein FAM114A2 OS=Mus musculus OX=10090 GN=Fam114a2 PE=1 SV=2	0.129222	0.0212891	1.67184	0.881243	-0.182389
Q9CXF4	TBC1 domain family member 15 OS=Mus musculus OX=10090 GN=Tbc1d15 PE=1 SV=1	0.0183498	0.00350654	2.45512	0.880999	-0.182787
Q3TC93	HCLS1-binding protein 3 OS=Mus musculus OX=10090 GN=Hs1bp3 PE=1 SV=2	0.276012	0.0422703	1.37396	0.880553	-0.183519
P11983	T-complex protein 1 subunit alpha OS=Mus musculus OX=10090 GN=Tcp1 PE=1 SV=3	0.001409	0.000346307	3.46054	0.880546	-0.183529
P63101	14-3-3 protein zeta/delta OS=Mus musculus OX=10090 GN=Ywhaz PE=1 SV=1	0.00121441	0.000301669	3.52047	0.880487	-0.183627
Q6P1F6	Serine/threonine-protein phosphatase 2A 55 kDa regulatory subunit B alpha isoform OS=Mus musculus OX=10090 GN=Ppp2r2a PE=1 SV=1	0.000450208	0.000124182	3.90594	0.880026	-0.184381
P62196	26S proteasome regulatory subunit 8 OS=Mus musculus OX=10090 GN=Psmc5 PE=1 SV=1	5.19733e-06	2.55067e-06	5.59335	0.879723	-0.184878
P47754	F-actin-capping protein subunit alpha-2 OS=Mus musculus OX=10090 GN=Capza2 PE=1 SV=3	0.0129875	0.00255951	2.59184	0.879527	-0.1852
Q5FWK3	Rho GTPase-activating protein 1 OS=Mus musculus OX=10090 GN=Arhgap1 PE=1 SV=1	0.085882	0.0146271	1.83484	0.879512	-0.185225
Q8BSE0	Regulator of microtubule dynamics protein 2 OS=Mus musculus OX=10090 GN=Rmdn2 PE=1 SV=1	0.153631	0.0248499	1.60467	0.879294	-0.185583
O35593	26S proteasome non-ATPase regulatory subunit 14 OS=Mus musculus OX=10090 GN=Psmd14 PE=1 SV=2	0.000278819	8.05064e-05	4.09417	0.878901	-0.186227
O88844	Isocitrate dehydrogenase [NADP] cytoplasmic OS=Mus musculus OX=10090 GN=Idh1 PE=1 SV=2	0.029773	0.0054849	2.26083	0.878735	-0.1865
P12815	Programmed cell death protein 6 OS=Mus musculus OX=10090 GN=Pdcd6 PE=1 SV=2	0.00176836	0.000424621	3.372	0.878628	-0.186676
Q9CR16	Peptidyl-prolyl cis-trans isomerase D OS=Mus musculus OX=10090 GN=Ppid PE=1 SV=3	0.00187374	0.000447082	3.34961	0.878404	-0.187043
Q8BU31	Ras-related protein Rap-2c OS=Mus musculus OX=10090 GN=Rap2c PE=1 SV=1	0.107104	0.0178988	1.74718	0.878399	-0.187051
Q64521	Glycerol-3-phosphate dehydrogenase, mitochondrial OS=Mus musculus OX=10090 GN=Gpd2 PE=1 SV=2	1.07237e-07	1.05945e-07	6.97492	0.878104	-0.187536
P37889	Fibulin-2 OS=Mus musculus OX=10090 GN=Fbln2 PE=1 SV=2	0.225924	0.0353152	1.45204	0.877787	-0.188057
Q9DBW0	Cytochrome P450 4V2 OS=Mus musculus OX=10090 GN=Cyp4v2 PE=1 SV=1	0.45161	0.0658312	1.18157	0.877769	-0.188088
Q8R010	Aminoacyl tRNA synthase complex-interacting multifunctional protein 2 OS=Mus musculus OX=10090 GN=Aimp2 PE=1 SV=2	0.0444984	0.00793182	2.10063	0.877582	-0.188394
P63260	Actin, cytoplasmic 2 OS=Mus musculus OX=10090 GN=Actg1 PE=1 SV=1	0.110713	0.0184611	1.73374	0.877235	-0.188965
Q8BK64	Activator of 90 kDa heat shock protein ATPase homolog 1 OS=Mus musculus OX=10090 GN=Ahsa1 PE=1 SV=2	0.000671605	0.000177273	3.75136	0.87722	-0.18899
Q0GNC1	Inverted formin-2 OS=Mus musculus OX=10090 GN=Inf2 PE=1 SV=1	0.194129	0.0306783	1.51317	0.876853	-0.189592
Q07076	Annexin A7 OS=Mus musculus OX=10090 GN=Anxa7 PE=1 SV=2	0.00826247	0.00170385	2.76857	0.876435	-0.190281
P70444	BH3-interacting domain death agonist OS=Mus musculus OX=10090 GN=Bid PE=1 SV=2	0.0264553	0.00492775	2.30735	0.876138	-0.19077
Q8BUV3	Gephyrin OS=Mus musculus OX=10090 GN=Gphn PE=1 SV=2	0.00855874	0.00175775	2.75504	0.875928	-0.191115
Q9DBS1	Transmembrane protein 43 OS=Mus musculus OX=10090 GN=Tmem43 PE=1 SV=1	0.0385767	0.0069253	2.15956	0.875177	-0.192353
Q9D6K5	Synaptojanin-2-binding protein OS=Mus musculus OX=10090 GN=Synj2bp PE=1 SV=1	0.0575338	0.0100713	1.99691	0.874812	-0.192954
P04117	Fatty acid-binding protein, adipocyte OS=Mus musculus OX=10090 GN=Fabp4 PE=1 SV=3	0.51805	0.0745775	1.12739	0.874652	-0.193218
O70378	ER membrane protein complex subunit 8 OS=Mus musculus OX=10090 GN=Emc8 PE=1 SV=1	0.146238	0.0237813	1.62376	0.87425	-0.193882
Q9R061	Cytosolic Fe-S cluster assembly factor NUBP2 OS=Mus musculus OX=10090 GN=Nubp2 PE=1 SV=1	0.101543	0.0170922	1.7672	0.87417	-0.194015
Q9D0I9	Arginine--tRNA ligase, cytoplasmic OS=Mus musculus OX=10090 GN=Rars PE=1 SV=2	0.00444414	0.000977812	3.00974	0.873239	-0.195552
Q3V1L4	Cytosolic purine 5'-nucleotidase OS=Mus musculus OX=10090 GN=Nt5c2 PE=1 SV=2	0.00610308	0.0013027	2.88516	0.87315	-0.195698
P80313	T-complex protein 1 subunit eta OS=Mus musculus OX=10090 GN=Cct7 PE=1 SV=1	0.00298204	0.000676806	3.16954	0.872876	-0.196152
Q9JHR7	Insulin-degrading enzyme OS=Mus musculus OX=10090 GN=Ide PE=1 SV=1	1.10763e-05	4.87409e-06	5.31211	0.872185	-0.197294
P26638	Serine--tRNA ligase, cytoplasmic OS=Mus musculus OX=10090 GN=Sars PE=1 SV=3	0.0125984	0.00248931	2.60392	0.872087	-0.197455
Q99KU0	Vacuole membrane protein 1 OS=Mus musculus OX=10090 GN=Vmp1 PE=1 SV=2	0.0777997	0.0133256	1.87531	0.872062	-0.197497
Q60778	NF-kappa-B inhibitor beta OS=Mus musculus OX=10090 GN=Nfkbib PE=1 SV=2	0.106259	0.017787	1.7499	0.871685	-0.198121
Q8QZR5	Alanine aminotransferase 1 OS=Mus musculus OX=10090 GN=Gpt PE=1 SV=3	0.00184885	0.00044219	3.35439	0.871265	-0.198816
P61164	Alpha-centractin OS=Mus musculus OX=10090 GN=Actr1a PE=1 SV=1	0.0188254	0.00358158	2.44592	0.870473	-0.200129
Q9D9V3	Ethylmalonyl-CoA decarboxylase OS=Mus musculus OX=10090 GN=Echdc1 PE=1 SV=2	0.0275497	0.00511585	2.29108	0.870009	-0.200897
Q8R1Q8	Cytoplasmic dynein 1 light intermediate chain 1 OS=Mus musculus OX=10090 GN=Dync1li1 PE=1 SV=1	0.00259837	0.000601007	3.22112	0.869485	-0.201767
Q62351	Transferrin receptor protein 1 OS=Mus musculus OX=10090 GN=Tfrc PE=1 SV=1	0.0880934	0.01497	1.82478	0.869389	-0.201927
Q80UM7	Mannosyl-oligosaccharide glucosidase OS=Mus musculus OX=10090 GN=Mogs PE=1 SV=1	0.00169588	0.00040982	3.38741	0.869169	-0.202292
Q91Z53	Glyoxylate reductase/hydroxypyruvate reductase OS=Mus musculus OX=10090 GN=Grhpr PE=1 SV=1	0.00938968	0.00190511	2.72008	0.868959	-0.20264
Q64727	Vinculin OS=Mus musculus OX=10090 GN=Vcl PE=1 SV=4	0.0495397	0.00876327	2.05733	0.868495	-0.203411
P08556	GTPase NRas OS=Mus musculus OX=10090 GN=Nras PE=1 SV=1	0.00239212	0.00056016	3.25169	0.86833	-0.203684
Q60692	Proteasome subunit beta type-6 OS=Mus musculus OX=10090 GN=Psmb6 PE=1 SV=3	0.0212988	0.00402179	2.39558	0.867848	-0.204485
Q9QZ88	Vacuolar protein sorting-associated protein 29 OS=Mus musculus OX=10090 GN=Vps29 PE=1 SV=1	0.00570001	0.00122211	2.91289	0.867267	-0.205452
O55234	Proteasome subunit beta type-5 OS=Mus musculus OX=10090 GN=Psmb5 PE=1 SV=3	0.0133257	0.00262029	2.58165	0.867177	-0.205601
P06801	NADP-dependent malic enzyme OS=Mus musculus OX=10090 GN=Me1 PE=1 SV=2	0.00717422	0.0015135	2.82002	0.867128	-0.205683
Q91WT9	Cystathionine beta-synthase OS=Mus musculus OX=10090 GN=Cbs PE=1 SV=3	0.275795	0.0422585	1.37409	0.866919	-0.206031
Q9DC16	Endoplasmic reticulum-Golgi intermediate compartment protein 1 OS=Mus musculus OX=10090 GN=Ergic1 PE=1 SV=1	0.00320282	0.000722036	3.14144	0.86627	-0.207112
Q62048	Astrocytic phosphoprotein PEA-15 OS=Mus musculus OX=10090 GN=Pea15 PE=1 SV=1	0.271909	0.041769	1.37915	0.865982	-0.207591
Q91XB7	Protein YIF1A OS=Mus musculus OX=10090 GN=Yif1a PE=1 SV=1	0.188057	0.0297654	1.52629	0.865674	-0.208104
Q8VCX1	Aldo-keto reductase family 1 member D1 OS=Mus musculus OX=10090 GN=Akr1d1 PE=1 SV=1	0.333412	0.0501714	1.29954	0.864897	-0.209399
P35585	AP-1 complex subunit mu-1 OS=Mus musculus OX=10090 GN=Ap1m1 PE=1 SV=3	0.0981191	0.0165713	1.78064	0.864275	-0.210438
Q8K2M0	39S ribosomal protein L38, mitochondrial OS=Mus musculus OX=10090 GN=Mrpl38 PE=1 SV=2	0.00958419	0.00193807	2.71263	0.864162	-0.210627
Q9CQ79	Thioredoxin domain-containing protein 9 OS=Mus musculus OX=10090 GN=Txndc9 PE=1 SV=1	0.0177932	0.00342399	2.46547	0.863634	-0.211509
P29788	Vitronectin OS=Mus musculus OX=10090 GN=Vtn PE=1 SV=2	0.00514229	0.00111599	2.95234	0.863424	-0.211859
P18242	Cathepsin D OS=Mus musculus OX=10090 GN=Ctsd PE=1 SV=1	0.182758	0.0289873	1.53779	0.862126	-0.21403
P80318	T-complex protein 1 subunit gamma OS=Mus musculus OX=10090 GN=Cct3 PE=1 SV=1	0.00361612	0.000804412	3.09452	0.86211	-0.214057
P70694	Estradiol 17 beta-dehydrogenase 5 OS=Mus musculus OX=10090 GN=Akr1c6 PE=1 SV=1	0.00103089	0.000260394	3.58437	0.861793	-0.214587
P63001	Ras-related C3 botulinum toxin substrate 1 OS=Mus musculus OX=10090 GN=Rac1 PE=1 SV=1	0.0758023	0.0129982	1.88612	0.861506	-0.215067
Q3TCJ1	BRISC complex subunit Abraxas 2 OS=Mus musculus OX=10090 GN=Abraxas2 PE=1 SV=1	0.157876	0.0254412	1.59446	0.860128	-0.217376
Q8CIE6	Coatomer subunit alpha OS=Mus musculus OX=10090 GN=Copa PE=1 SV=2	0.0055555	0.00119537	2.9225	0.860092	-0.217438
P40240	CD9 antigen OS=Mus musculus OX=10090 GN=Cd9 PE=1 SV=2	0.57828	0.0823462	1.08436	0.859151	-0.219016
Q8BFY6	Peflin OS=Mus musculus OX=10090 GN=Pef1 PE=1 SV=1	0.018486	0.00352589	2.45273	0.858976	-0.21931
Q9DBL7	Bifunctional coenzyme A synthase OS=Mus musculus OX=10090 GN=Coasy PE=1 SV=2	0.00125725	0.000311542	3.50648	0.858841	-0.219537
Q99L20	Glutathione S-transferase theta-3 OS=Mus musculus OX=10090 GN=Gstt3 PE=1 SV=1	0.608342	0.0863423	1.06378	0.858634	-0.219885
Q9D0R2	Threonine--tRNA ligase 1, cytoplasmic OS=Mus musculus OX=10090 GN=Tars1 PE=1 SV=2	0.0334902	0.00609538	2.215	0.858311	-0.220427
Q9D832	DnaJ homolog subfamily B member 4 OS=Mus musculus OX=10090 GN=Dnajb4 PE=1 SV=1	0.0460706	0.00818795	2.08683	0.858106	-0.220773
Q9Z2A5	Arginyl-tRNA--protein transferase 1 OS=Mus musculus OX=10090 GN=Ate1 PE=1 SV=2	0.171718	0.0274088	1.56211	0.857592	-0.221636
Q9CXK8	60S ribosome subunit biogenesis protein NIP7 homolog OS=Mus musculus OX=10090 GN=Nip7 PE=1 SV=1	0.0204092	0.0038683	2.41248	0.85756	-0.221691
P32020	Non-specific lipid-transfer protein OS=Mus musculus OX=10090 GN=Scp2 PE=1 SV=3	0.171092	0.0273668	1.56278	0.85753	-0.221742
Q9D0G0	28S ribosomal protein S30, mitochondrial OS=Mus musculus OX=10090 GN=Mrps30 PE=1 SV=1	0.000168858	5.17725e-05	4.2859	0.855452	-0.225241
O89079	Coatomer subunit epsilon OS=Mus musculus OX=10090 GN=Cope PE=1 SV=3	0.0281742	0.00521261	2.28294	0.855036	-0.225943
Q7TSV4	Phosphoglucomutase-2 OS=Mus musculus OX=10090 GN=Pgm2 PE=1 SV=1	0.0151808	0.00295324	2.5297	0.855009	-0.225988
Q8BKC5	Importin-5 OS=Mus musculus OX=10090 GN=Ipo5 PE=1 SV=3	0.0399504	0.00716765	2.14462	0.854931	-0.22612
P62331	ADP-ribosylation factor 6 OS=Mus musculus OX=10090 GN=Arf6 PE=1 SV=2	0.0747607	0.0128415	1.89138	0.854825	-0.226299
Q8VCT3	Aminopeptidase B OS=Mus musculus OX=10090 GN=Rnpep PE=1 SV=2	0.0320226	0.005849	2.23292	0.854528	-0.2268
P40336	Vacuolar protein sorting-associated protein 26A OS=Mus musculus OX=10090 GN=Vps26a PE=1 SV=1	0.0164144	0.00318094	2.49744	0.852938	-0.229487
P61971	Nuclear transport factor 2 OS=Mus musculus OX=10090 GN=Nutf2 PE=1 SV=1	0.0491511	0.00870472	2.06025	0.852925	-0.229509
Q04207	Transcription factor p65 OS=Mus musculus OX=10090 GN=Rela PE=1 SV=1	0.316991	0.048011	1.31866	0.852528	-0.230182
P80314	T-complex protein 1 subunit beta OS=Mus musculus OX=10090 GN=Cct2 PE=1 SV=4	0.00087902	0.000225393	3.64706	0.852486	-0.230253
Q3TDQ1	Dolichyl-diphosphooligosaccharide--protein glycosyltransferase subunit STT3B OS=Mus musculus OX=10090 GN=Stt3b PE=1 SV=2	4.67054e-05	1.693e-05	4.77134	0.852286	-0.230591
P26040	Ezrin OS=Mus musculus OX=10090 GN=Ezr PE=1 SV=3	0.0676213	0.0117016	1.93175	0.852154	-0.230813
Q9D8Y0	EF-hand domain-containing protein D2 OS=Mus musculus OX=10090 GN=Efhd2 PE=1 SV=1	0.147929	0.0240176	1.61947	0.851827	-0.231368
Q8BMD8	Calcium-binding mitochondrial carrier protein SCaMC-1 OS=Mus musculus OX=10090 GN=Slc25a24 PE=1 SV=1	0.0382459	0.00688226	2.16227	0.851824	-0.231373
Q6NZC7	SEC23-interacting protein OS=Mus musculus OX=10090 GN=Sec23ip PE=1 SV=2	0.111216	0.0185347	1.73201	0.851821	-0.231378
P46467	Vacuolar protein sorting-associated protein 4B OS=Mus musculus OX=10090 GN=Vps4b PE=1 SV=2	2.08433e-05	8.39036e-06	5.07622	0.851728	-0.231535
P56380	Bis(5'-nucleosyl)-tetraphosphatase [asymmetrical] OS=Mus musculus OX=10090 GN=Nudt2 PE=1 SV=3	0.00251485	0.000586627	3.23164	0.851531	-0.231869
Q9Z1Q5	Chloride intracellular channel protein 1 OS=Mus musculus OX=10090 GN=Clic1 PE=1 SV=3	4.14535e-06	2.10044e-06	5.67769	0.851097	-0.232604
Q99KQ4	Nicotinamide phosphoribosyltransferase OS=Mus musculus OX=10090 GN=Nampt PE=1 SV=1	0.0133306	0.00262029	2.58165	0.851004	-0.232763
Q61768	Kinesin-1 heavy chain OS=Mus musculus OX=10090 GN=Kif5b PE=1 SV=3	0.00807429	0.00167533	2.7759	0.850722	-0.23324
P60766	Cell division control protein 42 homolog OS=Mus musculus OX=10090 GN=Cdc42 PE=1 SV=2	0.0225531	0.00423746	2.37289	0.849217	-0.235795
P10518	Delta-aminolevulinic acid dehydratase OS=Mus musculus OX=10090 GN=Alad PE=1 SV=1	0.006888	0.00145719	2.83648	0.849086	-0.236017
P47809	Dual specificity mitogen-activated protein kinase kinase 4 OS=Mus musculus OX=10090 GN=Map2k4 PE=1 SV=2	0.0770862	0.0132109	1.87907	0.848927	-0.236287
Q99JY9	Actin-related protein 3 OS=Mus musculus OX=10090 GN=Actr3 PE=1 SV=3	0.0214117	0.00404058	2.39356	0.848725	-0.23663
P58281-2	Isoform 2 of Dynamin-like 120 kDa protein, mitochondrial OS=Mus musculus OX=10090 GN=Opa1	0.011695	0.00232753	2.6331	0.848681	-0.236705
Q9CVB6	Actin-related protein 2/3 complex subunit 2 OS=Mus musculus OX=10090 GN=Arpc2 PE=1 SV=3	0.0165141	0.0031982	2.49509	0.848496	-0.23702
Q99KK7	Dipeptidyl peptidase 3 OS=Mus musculus OX=10090 GN=Dpp3 PE=1 SV=2	0.0191652	0.00364165	2.4387	0.848386	-0.237207
P70671	Interferon regulatory factor 3 OS=Mus musculus OX=10090 GN=Irf3 PE=1 SV=1	0.0125341	0.00247823	2.60586	0.847999	-0.237865
Q571I9	Aldehyde dehydrogenase family 16 member A1 OS=Mus musculus OX=10090 GN=Aldh16a1 PE=1 SV=2	0.000502782	0.000135954	3.86661	0.847663	-0.238438
Q9CXN7	Phenazine biosynthesis-like domain-containing protein 2 OS=Mus musculus OX=10090 GN=Pbld2 PE=1 SV=1	5.00514e-05	1.79918e-05	4.74492	0.847449	-0.238802
A2AJL3	FGGY carbohydrate kinase domain-containing protein OS=Mus musculus OX=10090 GN=Fggy PE=1 SV=1	0.0608836	0.0106085	1.97434	0.847409	-0.23887
P80315	T-complex protein 1 subunit delta OS=Mus musculus OX=10090 GN=Cct4 PE=1 SV=3	0.00129748	0.000320461	3.49422	0.847337	-0.238992
E9Q414	Apolipoprotein B-100 OS=Mus musculus OX=10090 GN=Apob PE=1 SV=1	0.000360296	0.000101511	3.99349	0.847059	-0.239466
Q505F5	Leucine-rich repeat-containing protein 47 OS=Mus musculus OX=10090 GN=Lrrc47 PE=1 SV=1	0.00296651	0.000674293	3.17115	0.846983	-0.239595
Q9CZ44	NSFL1 cofactor p47 OS=Mus musculus OX=10090 GN=Nsfl1c PE=1 SV=1	0.00311939	0.00070586	3.15128	0.846583	-0.240276
Q9EQP2	EH domain-containing protein 4 OS=Mus musculus OX=10090 GN=Ehd4 PE=1 SV=1	0.0216254	0.00407074	2.39033	0.846498	-0.240421
Q8CCJ3	E3 UFM1-protein ligase 1 OS=Mus musculus OX=10090 GN=Ufl1 PE=1 SV=2	0.0177619	0.00342015	2.46595	0.846134	-0.241042
P47856	Glutamine--fructose-6-phosphate aminotransferase [isomerizing] 1 OS=Mus musculus OX=10090 GN=Gfpt1 PE=1 SV=3	0.0384983	0.00691944	2.15993	0.845953	-0.24135
Q8CIB5	Fermitin family homolog 2 OS=Mus musculus OX=10090 GN=Fermt2 PE=1 SV=1	0.000749207	0.000194917	3.71015	0.844907	-0.243136
Q8VE09	Tetratricopeptide repeat protein 39C OS=Mus musculus OX=10090 GN=Ttc39c PE=1 SV=2	0.323065	0.0487843	1.31172	0.844723	-0.243449
Q9CWK8	Sorting nexin-2 OS=Mus musculus OX=10090 GN=Snx2 PE=1 SV=2	0.0982004	0.0165757	1.78053	0.844262	-0.244238
Q8BMS1	Trifunctional enzyme subunit alpha, mitochondrial OS=Mus musculus OX=10090 GN=Hadha PE=1 SV=1	0.0220604	0.00415003	2.38195	0.843879	-0.244892
Q8K183	Pyridoxal kinase OS=Mus musculus OX=10090 GN=Pdxk PE=1 SV=1	0.000682192	0.00017949	3.74596	0.842958	-0.246467
Q8VDM4	26S proteasome non-ATPase regulatory subunit 2 OS=Mus musculus OX=10090 GN=Psmd2 PE=1 SV=1	0.000222796	6.6098e-05	4.17981	0.842809	-0.246723
Q61503	5'-nucleotidase OS=Mus musculus OX=10090 GN=Nt5e PE=1 SV=2	0.207433	0.0326782	1.48574	0.842194	-0.247775
P54822	Adenylosuccinate lyase OS=Mus musculus OX=10090 GN=Adsl PE=1 SV=2	6.31577e-05	2.19463e-05	4.65864	0.84104	-0.249754
P54728	UV excision repair protein RAD23 homolog B OS=Mus musculus OX=10090 GN=Rad23b PE=1 SV=2	0.000123786	3.93425e-05	4.40514	0.84091	-0.249977
Q8CIG8	Protein arginine N-methyltransferase 5 OS=Mus musculus OX=10090 GN=Prmt5 PE=1 SV=3	0.171492	0.0273956	1.56232	0.839855	-0.251788
Q9EQH3	Vacuolar protein sorting-associated protein 35 OS=Mus musculus OX=10090 GN=Vps35 PE=1 SV=1	0.00618377	0.00131742	2.88027	0.839846	-0.251802
P01898	H-2 class I histocompatibility antigen, Q10 alpha chain OS=Mus musculus OX=10090 GN=H2-Q10 PE=1 SV=3	0.754676	0.104511	0.980838	0.839489	-0.252416
Q8VI75	Importin-4 OS=Mus musculus OX=10090 GN=Ipo4 PE=1 SV=1	0.0046997	0.0010288	2.98767	0.839199	-0.252916
Q9WV32	Actin-related protein 2/3 complex subunit 1B OS=Mus musculus OX=10090 GN=Arpc1b PE=1 SV=4	0.00599399	0.00128151	2.89228	0.83915	-0.253
Q9DC28	Casein kinase I isoform delta OS=Mus musculus OX=10090 GN=Csnk1d PE=1 SV=2	0.00617887	0.00131731	2.88031	0.839048	-0.253174
Q91YP2	Neurolysin, mitochondrial OS=Mus musculus OX=10090 GN=Nln PE=1 SV=1	0.331919	0.0499716	1.30128	0.838993	-0.253269
P68369	Tubulin alpha-1A chain OS=Mus musculus OX=10090 GN=Tuba1a PE=1 SV=1	0.311031	0.0473877	1.32433	0.838495	-0.254125
Q924M7	Mannose-6-phosphate isomerase OS=Mus musculus OX=10090 GN=Mpi PE=1 SV=1	0.0710988	0.0122613	1.91146	0.838338	-0.254396
P25911	Tyrosine-protein kinase Lyn OS=Mus musculus OX=10090 GN=Lyn PE=1 SV=4	0.324688	0.0489562	1.31019	0.837756	-0.255399
Q8VC28	Aldo-keto reductase family 1 member C13 OS=Mus musculus OX=10090 GN=Akr1c13 PE=1 SV=2	0.0019198	0.000456992	3.34009	0.837694	-0.255504
P12382	ATP-dependent 6-phosphofructokinase, liver type OS=Mus musculus OX=10090 GN=Pfkl PE=1 SV=4	0.10466	0.0175875	1.7548	0.837377	-0.25605
P80317	T-complex protein 1 subunit zeta OS=Mus musculus OX=10090 GN=Cct6a PE=1 SV=3	6.22262e-05	2.17225e-05	4.66309	0.836966	-0.256758
Q99JY3	GTPase IMAP family member 4 OS=Mus musculus OX=10090 GN=Gimap4 PE=1 SV=2	0.34849	0.0522065	1.28228	0.835599	-0.259117
P0DOV1	Interferon-activable protein 205-B OS=Mus musculus OX=10090 GN=Mnda PE=1 SV=1	0.552124	0.0790685	1.102	0.835229	-0.259756
Q8R5C5	Beta-centractin OS=Mus musculus OX=10090 GN=Actr1b PE=1 SV=1	0.0215474	0.0040586	2.39162	0.835125	-0.259936
Q8VCM7	Fibrinogen gamma chain OS=Mus musculus OX=10090 GN=Fgg PE=1 SV=1	0.071826	0.0123796	1.90729	0.834961	-0.26022
Q91V41	Ras-related protein Rab-14 OS=Mus musculus OX=10090 GN=Rab14 PE=1 SV=3	0.00278942	0.000638845	3.1946	0.834867	-0.260382
Q8BH00	2-aminomuconic semialdehyde dehydrogenase OS=Mus musculus OX=10090 GN=Aldh8a1 PE=1 SV=1	3.31709e-05	1.25979e-05	4.8997	0.834697	-0.260675
Q9QXS1	Plectin OS=Mus musculus OX=10090 GN=Plec PE=1 SV=3	0.03182	0.00581593	2.23538	0.834159	-0.261605
Q9WUA2	Phenylalanine--tRNA ligase beta subunit OS=Mus musculus OX=10090 GN=Farsb PE=1 SV=2	1.03493e-06	6.60066e-07	6.18041	0.833971	-0.26193
P15532	Nucleoside diphosphate kinase A OS=Mus musculus OX=10090 GN=Nme1 PE=1 SV=1	0.00770435	0.00160851	2.79358	0.833804	-0.262219
Q3UPF5	Zinc finger CCCH-type antiviral protein 1 OS=Mus musculus OX=10090 GN=Zc3hav1 PE=1 SV=1	0.0587707	0.0102759	1.98818	0.833296	-0.263099
P47753	F-actin-capping protein subunit alpha-1 OS=Mus musculus OX=10090 GN=Capza1 PE=1 SV=4	0.000477233	0.000130264	3.88517	0.832909	-0.263769
Q921X9	Protein disulfide-isomerase A5 OS=Mus musculus OX=10090 GN=Pdia5 PE=1 SV=1	0.000139652	4.35689e-05	4.36082	0.832611	-0.264285
P59999	Actin-related protein 2/3 complex subunit 4 OS=Mus musculus OX=10090 GN=Arpc4 PE=1 SV=3	0.00745691	0.00156658	2.80505	0.832335	-0.264764
Q922D8	C-1-tetrahydrofolate synthase, cytoplasmic OS=Mus musculus OX=10090 GN=Mthfd1 PE=1 SV=4	0.000382628	0.000107006	3.97059	0.832199	-0.264999
O08788	Dynactin subunit 1 OS=Mus musculus OX=10090 GN=Dctn1 PE=1 SV=3	0.705488	0.0984206	1.00691	0.832134	-0.265113
Q9CPW4	Actin-related protein 2/3 complex subunit 5 OS=Mus musculus OX=10090 GN=Arpc5 PE=1 SV=3	0.00183772	0.000439877	3.35667	0.832044	-0.265268
Q9WVR4	Fragile X mental retardation syndrome-related protein 2 OS=Mus musculus OX=10090 GN=Fxr2 PE=1 SV=1	0.0412633	0.00738566	2.13161	0.831396	-0.266391
Q8CC86	Nicotinate phosphoribosyltransferase OS=Mus musculus OX=10090 GN=Naprt PE=1 SV=1	0.00816326	0.00168915	2.77233	0.831054	-0.266986
P63037	DnaJ homolog subfamily A member 1 OS=Mus musculus OX=10090 GN=Dnaja1 PE=1 SV=1	2.90695e-06	1.58629e-06	5.79962	0.830634	-0.267715
P47757-4	Isoform 3 of F-actin-capping protein subunit beta OS=Mus musculus OX=10090 GN=Capzb	0.000479167	0.00013062	3.88399	0.830088	-0.268664
Q9DC51	Guanine nucleotide-binding protein G(i) subunit alpha OS=Mus musculus OX=10090 GN=Gnai3 PE=1 SV=3	0.03016	0.00553932	2.25654	0.82874	-0.271008
Q99KJ8	Dynactin subunit 2 OS=Mus musculus OX=10090 GN=Dctn2 PE=1 SV=3	0.000376181	0.00010579	3.97556	0.82861	-0.271234
Q9D020	Cytosolic 5'-nucleotidase 3A OS=Mus musculus OX=10090 GN=Nt5c3a PE=1 SV=4	0.0357543	0.00647243	2.18893	0.828049	-0.272211
Q9JHW4	Selenocysteine-specific elongation factor OS=Mus musculus OX=10090 GN=Eefsec PE=1 SV=2	0.107038	0.0178976	1.7472	0.827268	-0.273574
Q9Z0G0	PDZ domain-containing protein GIPC1 OS=Mus musculus OX=10090 GN=Gipc1 PE=1 SV=1	0.00800042	0.00166343	2.779	0.826826	-0.274345
Q9D1L0	Coiled-coil-helix-coiled-coil-helix domain-containing protein 2 OS=Mus musculus OX=10090 GN=Chchd2 PE=2 SV=1	0.140938	0.0230154	1.63798	0.826456	-0.27499
Q6GQT9	Nodal modulator 1 OS=Mus musculus OX=10090 GN=Nomo1 PE=1 SV=1	7.33371e-05	2.51368e-05	4.59969	0.825797	-0.276141
Q7TMB8	Cytoplasmic FMR1-interacting protein 1 OS=Mus musculus OX=10090 GN=Cyfip1 PE=1 SV=1	0.000674934	0.000177736	3.75023	0.82575	-0.276222
P63005	Platelet-activating factor acetylhydrolase IB subunit alpha OS=Mus musculus OX=10090 GN=Pafah1b1 PE=1 SV=2	0.0187062	0.00356359	2.44811	0.825713	-0.276288
Q9CQW2	ADP-ribosylation factor-like protein 8B OS=Mus musculus OX=10090 GN=Arl8b PE=1 SV=1	0.0330422	0.00602112	2.22032	0.825561	-0.276554
Q9JKB1	Ubiquitin carboxyl-terminal hydrolase isozyme L3 OS=Mus musculus OX=10090 GN=Uchl3 PE=1 SV=2	0.00151557	0.000369199	3.43274	0.825234	-0.277125
Q9QZ08	N-acetyl-D-glucosamine kinase OS=Mus musculus OX=10090 GN=Nagk PE=1 SV=3	0.230046	0.0358852	1.44508	0.824986	-0.277559
Q9D5J6	Sedoheptulokinase OS=Mus musculus OX=10090 GN=Shpk PE=1 SV=1	0.0734011	0.0126295	1.89861	0.824766	-0.277943
Q9JHU4	Cytoplasmic dynein 1 heavy chain 1 OS=Mus musculus OX=10090 GN=Dync1h1 PE=1 SV=2	0.00326858	0.000736108	3.13306	0.824565	-0.278295
Q9QUJ7	Long-chain-fatty-acid--CoA ligase 4 OS=Mus musculus OX=10090 GN=Acsl4 PE=1 SV=2	0.00496987	0.00108324	2.96528	0.824424	-0.278541
Q9CQE7	Endoplasmic reticulum-Golgi intermediate compartment protein 3 OS=Mus musculus OX=10090 GN=Ergic3 PE=1 SV=1	0.133733	0.0219484	1.6586	0.824204	-0.278927
Q8CGC7	Bifunctional glutamate/proline--tRNA ligase OS=Mus musculus OX=10090 GN=Eprs PE=1 SV=4	0.00560209	0.00120283	2.9198	0.823995	-0.279293
O88448	Kinesin light chain 2 OS=Mus musculus OX=10090 GN=Klc2 PE=1 SV=1	0.050266	0.00888655	2.05127	0.823505	-0.280151
Q9R0Q7	Prostaglandin E synthase 3 OS=Mus musculus OX=10090 GN=Ptges3 PE=1 SV=1	9.15703e-05	3.04876e-05	4.51588	0.82307	-0.280914
Q6P069	Sorcin OS=Mus musculus OX=10090 GN=Sri PE=1 SV=1	0.0138106	0.00270583	2.5677	0.822697	-0.281567
Q9QZM0	Ubiquilin-2 OS=Mus musculus OX=10090 GN=Ubqln2 PE=1 SV=2	0.0377515	0.00680544	2.16714	0.821681	-0.283349
P32921	Tryptophan--tRNA ligase, cytoplasmic OS=Mus musculus OX=10090 GN=Wars PE=1 SV=2	0.000407305	0.000113382	3.94545	0.821373	-0.283891
P52479	Ubiquitin carboxyl-terminal hydrolase 10 OS=Mus musculus OX=10090 GN=Usp10 PE=1 SV=3	0.0017987	0.000431219	3.3653	0.820308	-0.285763
P10605	Cathepsin B OS=Mus musculus OX=10090 GN=Ctsb PE=1 SV=2	0.108739	0.0181419	1.74132	0.819871	-0.286531
Q9JMD3	START domain-containing protein 10 OS=Mus musculus OX=10090 GN=Stard10 PE=1 SV=1	9.85047e-05	3.251e-05	4.48798	0.819539	-0.287116
Q9DBJ3	Brain-specific angiogenesis inhibitor 1-associated protein 2-like protein 1 OS=Mus musculus OX=10090 GN=Baiap2l1 PE=1 SV=1	0.00512905	0.00111392	2.95315	0.81952	-0.287149
Q99LX0	Protein/nucleic acid deglycase DJ-1 OS=Mus musculus OX=10090 GN=Park7 PE=1 SV=1	0.000881024	0.000225715	3.64644	0.819304	-0.287529
Q99LP6	GrpE protein homolog 1, mitochondrial OS=Mus musculus OX=10090 GN=Grpel1 PE=1 SV=1	0.273533	0.0419971	1.37678	0.819162	-0.287779
Q91XE4	N-acyl-aromatic-L-amino acid amidohydrolase (carboxylate-forming) OS=Mus musculus OX=10090 GN=Acy3 PE=1 SV=1	0.00024884	7.30135e-05	4.1366	0.81876	-0.288487
Q07797	Galectin-3-binding protein OS=Mus musculus OX=10090 GN=Lgals3bp PE=1 SV=1	0.168583	0.026994	1.56873	0.81845	-0.289034
O09044	Synaptosomal-associated protein 23 OS=Mus musculus OX=10090 GN=Snap23 PE=1 SV=1	0.438143	0.0641432	1.19285	0.817881	-0.290037
O55029	Coatomer subunit beta' OS=Mus musculus OX=10090 GN=Copb2 PE=1 SV=2	0.000115171	3.70007e-05	4.43179	0.816731	-0.292068
Q8VHX6	Filamin-C OS=Mus musculus OX=10090 GN=Flnc PE=1 SV=3	0.227679	0.035571	1.4489	0.816682	-0.292153
Q9CQ10	Charged multivesicular body protein 3 OS=Mus musculus OX=10090 GN=Chmp3 PE=1 SV=3	0.00609399	0.00130197	2.8854	0.816326	-0.292783
Q3UZZ6	Sulfotransferase 1 family member D1 OS=Mus musculus OX=10090 GN=Sult1d1 PE=1 SV=1	0.154438	0.0249538	1.60286	0.816291	-0.292845
Q99JX4	Eukaryotic translation initiation factor 3 subunit M OS=Mus musculus OX=10090 GN=Eif3m PE=1 SV=1	1.1021e-05	4.85684e-06	5.31365	0.816161	-0.293075
P68368	Tubulin alpha-4A chain OS=Mus musculus OX=10090 GN=Tuba4a PE=1 SV=1	0.00035729	0.000100852	3.99631	0.816098	-0.293187
P35123	Ubiquitin carboxyl-terminal hydrolase 4 OS=Mus musculus OX=10090 GN=Usp4 PE=1 SV=3	3.75674e-05	1.40558e-05	4.85215	0.815779	-0.29375
P23506	Protein-L-isoaspartate(D-aspartate) O-methyltransferase OS=Mus musculus OX=10090 GN=Pcmt1 PE=1 SV=3	0.00472071	0.00103265	2.98605	0.815411	-0.2944
Q8VCR7	Protein ABHD14B OS=Mus musculus OX=10090 GN=Abhd14b PE=1 SV=1	0.000121844	3.88554e-05	4.41055	0.815393	-0.294432
Q91VI7	Ribonuclease inhibitor OS=Mus musculus OX=10090 GN=Rnh1 PE=1 SV=1	0.000113703	3.66456e-05	4.43598	0.815339	-0.294529
Q80W21	Glutathione S-transferase Mu 7 OS=Mus musculus OX=10090 GN=Gstm7 PE=1 SV=1	0.000105807	3.45058e-05	4.46211	0.813994	-0.296909
Q61035	Histidine--tRNA ligase, cytoplasmic OS=Mus musculus OX=10090 GN=Hars PE=1 SV=2	0.000150887	4.67845e-05	4.3299	0.813992	-0.296913
P60229	Eukaryotic translation initiation factor 3 subunit E OS=Mus musculus OX=10090 GN=Eif3e PE=1 SV=1	7.15022e-07	4.87945e-07	6.31163	0.813894	-0.297087
Q69ZN7	Myoferlin OS=Mus musculus OX=10090 GN=Myof PE=1 SV=2	0.00545981	0.00117645	2.92943	0.813297	-0.298146
P45376	Aldo-keto reductase family 1 member B1 OS=Mus musculus OX=10090 GN=Akr1b1 PE=1 SV=3	0.0306582	0.00561718	2.25048	0.813234	-0.298258
P61161	Actin-related protein 2 OS=Mus musculus OX=10090 GN=Actr2 PE=1 SV=1	0.000173725	5.29427e-05	4.27619	0.813228	-0.298269
Q02248	Catenin beta-1 OS=Mus musculus OX=10090 GN=Ctnnb1 PE=1 SV=1	0.00623549	0.00132657	2.87727	0.813077	-0.298536
O55013	Trafficking protein particle complex subunit 3 OS=Mus musculus OX=10090 GN=Trappc3 PE=1 SV=1	7.82592e-05	2.6733e-05	4.57295	0.812963	-0.298738
Q9Z1T1	AP-3 complex subunit beta-1 OS=Mus musculus OX=10090 GN=Ap3b1 PE=1 SV=2	3.49455e-05	1.31891e-05	4.87979	0.812748	-0.29912
Q8C0E3	E3 ubiquitin-protein ligase TRIM47 OS=Mus musculus OX=10090 GN=Trim47 PE=1 SV=2	0.0406461	0.00728814	2.13738	0.812466	-0.29962
Q8BMJ2	Leucine--tRNA ligase, cytoplasmic OS=Mus musculus OX=10090 GN=Lars PE=1 SV=2	0.00067307	0.000177399	3.75105	0.811638	-0.301092
Q8BML9	Glutamine--tRNA ligase OS=Mus musculus OX=10090 GN=Qars PE=1 SV=1	0.00226671	0.000532442	3.27373	0.811614	-0.301133
Q99PT1	Rho GDP-dissociation inhibitor 1 OS=Mus musculus OX=10090 GN=Arhgdia PE=1 SV=3	0.000656675	0.000173684	3.76024	0.811576	-0.301203
Q5SUR0	Phosphoribosylformylglycinamidine synthase OS=Mus musculus OX=10090 GN=Pfas PE=1 SV=1	0.00916902	0.00186284	2.72982	0.810887	-0.302428
Q76MZ3	Serine/threonine-protein phosphatase 2A 65 kDa regulatory subunit A alpha isoform OS=Mus musculus OX=10090 GN=Ppp2r1a PE=1 SV=3	0.000951745	0.000242934	3.61451	0.810774	-0.302628
P50295	Arylamine N-acetyltransferase 2 OS=Mus musculus OX=10090 GN=Nat2 PE=1 SV=1	0.0150058	0.00292485	2.5339	0.81073	-0.302706
Q9QXF8	Glycine N-methyltransferase OS=Mus musculus OX=10090 GN=Gnmt PE=1 SV=3	0.0019241	0.000457295	3.3398	0.809237	-0.305365
O35490	Betaine--homocysteine S-methyltransferase 1 OS=Mus musculus OX=10090 GN=Bhmt PE=1 SV=1	1.66747e-05	6.93392e-06	5.15902	0.809049	-0.305701
P52430	Serum paraoxonase/arylesterase 1 OS=Mus musculus OX=10090 GN=Pon1 PE=1 SV=2	0.151448	0.024523	1.61043	0.808174	-0.307262
P49443	Protein phosphatase 1A OS=Mus musculus OX=10090 GN=Ppm1a PE=1 SV=1	0.145529	0.0236787	1.62564	0.807928	-0.307701
Q99MN1	Lysine--tRNA ligase OS=Mus musculus OX=10090 GN=Kars1 PE=1 SV=1	0.000584237	0.000156026	3.8068	0.807612	-0.308266
Q9R0H0-2	Isoform 2 of Peroxisomal acyl-coenzyme A oxidase 1 OS=Mus musculus OX=10090 GN=Acox1	0.167117	0.0268018	1.57184	0.807079	-0.309217
Q8C0C7	Phenylalanine--tRNA ligase alpha subunit OS=Mus musculus OX=10090 GN=Farsa PE=1 SV=1	3.09743e-06	1.67212e-06	5.77673	0.806636	-0.31001
P12367	cAMP-dependent protein kinase type II-alpha regulatory subunit OS=Mus musculus OX=10090 GN=Prkar2a PE=1 SV=2	2.37055e-05	9.42953e-06	5.02551	0.805744	-0.311606
P97384	Annexin A11 OS=Mus musculus OX=10090 GN=Anxa11 PE=1 SV=2	0.000100789	3.30831e-05	4.48039	0.805732	-0.311628
O89017	Legumain OS=Mus musculus OX=10090 GN=Lgmn PE=1 SV=1	0.314308	0.0477104	1.32139	0.804801	-0.313296
O88543	COP9 signalosome complex subunit 3 OS=Mus musculus OX=10090 GN=Cops3 PE=1 SV=3	4.95329e-07	3.60829e-07	6.4427	0.804746	-0.313394
Q9CPP0	Nucleoplasmin-3 OS=Mus musculus OX=10090 GN=Npm3 PE=1 SV=3	0.0207306	0.0039243	2.40624	0.804601	-0.313654
Q8BI08	Protein MAL2 OS=Mus musculus OX=10090 GN=Mal2 PE=1 SV=1	8.10126e-07	5.41838e-07	6.26613	0.804524	-0.313792
Q80SW1	S-adenosylhomocysteine hydrolase-like protein 1 OS=Mus musculus OX=10090 GN=Ahcyl1 PE=1 SV=1	0.00273661	0.000628176	3.20192	0.804277	-0.314236
Q9DBN5	Lon protease homolog 2, peroxisomal OS=Mus musculus OX=10090 GN=Lonp2 PE=1 SV=1	0.000844525	0.0002171	3.66334	0.804219	-0.31434
P50427	Steryl-sulfatase OS=Mus musculus OX=10090 GN=Sts PE=1 SV=1	0.043722	0.00780263	2.10776	0.803994	-0.314743
Q9JIF7	Coatomer subunit beta OS=Mus musculus OX=10090 GN=Copb1 PE=1 SV=1	0.00741018	0.00155893	2.80717	0.803838	-0.315023
Q8VCM8	Nicalin OS=Mus musculus OX=10090 GN=Ncln PE=1 SV=2	1.0126e-05	4.51505e-06	5.34534	0.803644	-0.315372
P28660	Nck-associated protein 1 OS=Mus musculus OX=10090 GN=Nckap1 PE=1 SV=2	0.00317664	0.000716668	3.14468	0.803608	-0.315436
P56657	Cytochrome P450 2C40 OS=Mus musculus OX=10090 GN=Cyp2c40 PE=1 SV=2	0.390465	0.0578071	1.23802	0.803101	-0.316347
Q01405	Protein transport protein Sec23A OS=Mus musculus OX=10090 GN=Sec23a PE=1 SV=2	0.00192236	0.000457239	3.33986	0.803021	-0.316491
Q9CQU0	Thioredoxin domain-containing protein 12 OS=Mus musculus OX=10090 GN=Txndc12 PE=1 SV=1	0.00892828	0.00182127	2.73963	0.803012	-0.316506
Q11011	Puromycin-sensitive aminopeptidase OS=Mus musculus OX=10090 GN=Npepps PE=1 SV=2	0.000811618	0.000209711	3.67838	0.802301	-0.317784
Q4KML4	Costars family protein ABRACL OS=Mus musculus OX=10090 GN=Abracl PE=1 SV=1	0.0081461	0.00168675	2.77295	0.802143	-0.318069
Q8BFY9	Transportin-1 OS=Mus musculus OX=10090 GN=Tnpo1 PE=1 SV=2	0.00505284	0.00109895	2.95902	0.801744	-0.318787
P56399	Ubiquitin carboxyl-terminal hydrolase 5 OS=Mus musculus OX=10090 GN=Usp5 PE=1 SV=1	5.55874e-06	2.70607e-06	5.56766	0.801613	-0.319022
Q6P9R2	Serine/threonine-protein kinase OSR1 OS=Mus musculus OX=10090 GN=Oxsr1 PE=1 SV=1	1.91587e-05	7.78483e-06	5.10875	0.801517	-0.319196
Q9DB29	Isoamyl acetate-hydrolyzing esterase 1 homolog OS=Mus musculus OX=10090 GN=Iah1 PE=1 SV=1	1.93035e-11	1.5357e-10	9.81369	0.801252	-0.319672
P97364	Selenide, water dikinase 2 OS=Mus musculus OX=10090 GN=Sephs2 PE=1 SV=3	0.000698861	0.000183557	3.73623	0.800526	-0.32098
Q64105	Sepiapterin reductase OS=Mus musculus OX=10090 GN=Spr PE=1 SV=1	0.000173097	5.28578e-05	4.27689	0.800419	-0.321172
Q9Z2W0	Aspartyl aminopeptidase OS=Mus musculus OX=10090 GN=Dnpep PE=1 SV=2	4.82775e-05	1.74163e-05	4.75904	0.799998	-0.321932
Q9CWJ9	Bifunctional purine biosynthesis protein PURH OS=Mus musculus OX=10090 GN=Atic PE=1 SV=2	4.07164e-05	1.50846e-05	4.82147	0.799996	-0.321936
P63330	Serine/threonine-protein phosphatase 2A catalytic subunit alpha isoform OS=Mus musculus OX=10090 GN=Ppp2ca PE=1 SV=1	0.00038492	0.000107547	3.9684	0.799846	-0.322205
Q99JY4	TraB domain-containing protein OS=Mus musculus OX=10090 GN=Trabd PE=1 SV=1	0.0178162	0.00342406	2.46546	0.79978	-0.322326
P21981	Protein-glutamine gamma-glutamyltransferase 2 OS=Mus musculus OX=10090 GN=Tgm2 PE=1 SV=4	0.0182016	0.00348485	2.45782	0.799743	-0.322391
Q7TSE6	Serine/threonine-protein kinase 38-like OS=Mus musculus OX=10090 GN=Stk38l PE=1 SV=2	0.027723	0.00514277	2.2888	0.799529	-0.322778
P54731	FAS-associated factor 1 OS=Mus musculus OX=10090 GN=Faf1 PE=1 SV=2	0.00948578	0.00192203	2.71624	0.799416	-0.322982
P52843	Bile salt sulfotransferase 1 OS=Mus musculus OX=10090 GN=Sult2a1 PE=1 SV=1	0.24129	0.0374652	1.42637	0.798913	-0.32389
P61202	COP9 signalosome complex subunit 2 OS=Mus musculus OX=10090 GN=Cops2 PE=1 SV=1	8.04855e-06	3.7091e-06	5.43073	0.798566	-0.324516
Q68FD5	Clathrin heavy chain 1 OS=Mus musculus OX=10090 GN=Cltc PE=1 SV=3	1.4167e-05	5.98999e-06	5.22257	0.798155	-0.325259
Q08093	Calponin-2 OS=Mus musculus OX=10090 GN=Cnn2 PE=1 SV=1	0.034474	0.00625939	2.20347	0.79806	-0.325431
P49429	4-hydroxyphenylpyruvate dioxygenase OS=Mus musculus OX=10090 GN=Hpd PE=1 SV=3	0.0305778	0.00560583	2.25136	0.797472	-0.326494
P59325	Eukaryotic translation initiation factor 5 OS=Mus musculus OX=10090 GN=Eif5 PE=1 SV=1	4.90776e-09	8.42997e-09	8.07417	0.797248	-0.326899
Q810D6	Glutamate-rich WD repeat-containing protein 1 OS=Mus musculus OX=10090 GN=Grwd1 PE=1 SV=2	0.0526989	0.00925711	2.03352	0.797167	-0.327046
Q3TCH7	Cullin-4A OS=Mus musculus OX=10090 GN=Cul4a PE=1 SV=1	0.0353662	0.00641368	2.19289	0.797149	-0.327078
Q8CIN4	Serine/threonine-protein kinase PAK 2 OS=Mus musculus OX=10090 GN=Pak2 PE=1 SV=1	0.0354643	0.00642763	2.19195	0.796251	-0.328704
Q6P8X1	Sorting nexin-6 OS=Mus musculus OX=10090 GN=Snx6 PE=1 SV=2	0.000996557	0.000252532	3.59768	0.79581	-0.329504
P23492	Purine nucleoside phosphorylase OS=Mus musculus OX=10090 GN=Pnp PE=1 SV=2	0.00134401	0.000331142	3.47999	0.795686	-0.329729
P53994	Ras-related protein Rab-2A OS=Mus musculus OX=10090 GN=Rab2a PE=1 SV=1	0.00017692	5.37314e-05	4.26977	0.795657	-0.329782
Q60770	Syntaxin-binding protein 3 OS=Mus musculus OX=10090 GN=Stxbp3 PE=1 SV=1	0.000328756	9.37612e-05	4.02798	0.795447	-0.330163
O09110	Dual specificity mitogen-activated protein kinase kinase 3 OS=Mus musculus OX=10090 GN=Map2k3 PE=1 SV=2	0.00166592	0.000403546	3.39411	0.795247	-0.330526
Q99P88	Nuclear pore complex protein Nup155 OS=Mus musculus OX=10090 GN=Nup155 PE=1 SV=1	0.00913944	0.00185808	2.73094	0.795105	-0.330783
O88545	COP9 signalosome complex subunit 6 OS=Mus musculus OX=10090 GN=Cops6 PE=1 SV=1	1.04368e-05	4.63314e-06	5.33412	0.7951	-0.330793
Q99P31	Hsp70-binding protein 1 OS=Mus musculus OX=10090 GN=Hspbp1 PE=1 SV=1	0.0511616	0.00902904	2.04436	0.794899	-0.331157
Q3UIR3	E3 ubiquitin-protein ligase DTX3L OS=Mus musculus OX=10090 GN=Dtx3l PE=1 SV=1	0.0207497	0.00392546	2.40611	0.794827	-0.331288
Q91VC9	Growth hormone-inducible transmembrane protein OS=Mus musculus OX=10090 GN=Ghitm PE=1 SV=1	0.440825	0.0645046	1.19041	0.794497	-0.331886
P22892	AP-1 complex subunit gamma-1 OS=Mus musculus OX=10090 GN=Ap1g1 PE=1 SV=3	0.00756994	0.00158673	2.7995	0.794266	-0.332306
P53810	Phosphatidylinositol transfer protein alpha isoform OS=Mus musculus OX=10090 GN=Pitpna PE=1 SV=2	0.00768232	0.00160612	2.79422	0.793938	-0.332901
Q6P1B1	Xaa-Pro aminopeptidase 1 OS=Mus musculus OX=10090 GN=Xpnpep1 PE=1 SV=1	0.00119967	0.000298498	3.52506	0.793814	-0.333127
Q9JIW9	Ras-related protein Ral-B OS=Mus musculus OX=10090 GN=Ralb PE=1 SV=1	0.0172854	0.00333478	2.47693	0.793565	-0.333579
Q8CAY6	Acetyl-CoA acetyltransferase, cytosolic OS=Mus musculus OX=10090 GN=Acat2 PE=1 SV=2	1.64283e-09	3.70633e-09	8.43106	0.793565	-0.33358
Q9JKC8	AP-3 complex subunit mu-1 OS=Mus musculus OX=10090 GN=Ap3m1 PE=1 SV=1	0.00686901	0.00145419	2.83738	0.793563	-0.333583
Q9R190	Metastasis-associated protein MTA2 OS=Mus musculus OX=10090 GN=Mta2 PE=1 SV=1	0.160484	0.0258065	1.58827	0.793204	-0.334236
Q99KN9	Clathrin interactor 1 OS=Mus musculus OX=10090 GN=Clint1 PE=1 SV=2	9.05657e-05	3.01864e-05	4.52019	0.792891	-0.334805
Q3U2P1	Protein transport protein Sec24A OS=Mus musculus OX=10090 GN=Sec24a PE=1 SV=1	5.3153e-06	2.60434e-06	5.5843	0.792665	-0.335217
P52840	Sulfotransferase 1A1 OS=Mus musculus OX=10090 GN=Sult1a1 PE=1 SV=1	0.30694	0.0468408	1.32938	0.792418	-0.335666
Q5SWU9	Acetyl-CoA carboxylase 1 OS=Mus musculus OX=10090 GN=Acaca PE=1 SV=1	0.000803748	0.000208033	3.68187	0.792295	-0.335891
Q62448	Eukaryotic translation initiation factor 4 gamma 2 OS=Mus musculus OX=10090 GN=Eif4g2 PE=1 SV=2	0.000604431	0.000160993	3.79319	0.792109	-0.336229
P52624	Uridine phosphorylase 1 OS=Mus musculus OX=10090 GN=Upp1 PE=1 SV=2	0.233881	0.036427	1.43858	0.791889	-0.33663
P07901	Heat shock protein HSP 90-alpha OS=Mus musculus OX=10090 GN=Hsp90aa1 PE=1 SV=4	1.45491e-05	6.13438e-06	5.21223	0.791271	-0.337757
P11499	Heat shock protein HSP 90-beta OS=Mus musculus OX=10090 GN=Hsp90ab1 PE=1 SV=3	1.04981e-05	4.6535e-06	5.33222	0.791106	-0.338057
Q8BFW7	Lipoma-preferred partner homolog OS=Mus musculus OX=10090 GN=Lpp PE=1 SV=1	0.00882465	0.001805	2.74352	0.791106	-0.338058
Q9D024-2	Isoform 2 of Coiled-coil domain-containing protein 47 OS=Mus musculus OX=10090 GN=Ccdc47	0.000100646	3.30723e-05	4.48054	0.791024	-0.338206
Q921T2	Torsin-1A-interacting protein 1 OS=Mus musculus OX=10090 GN=Tor1aip1 PE=1 SV=3	0.000156767	4.83596e-05	4.31552	0.790171	-0.339763
Q63844	Mitogen-activated protein kinase 3 OS=Mus musculus OX=10090 GN=Mapk3 PE=1 SV=5	0.000369474	0.000104	3.98297	0.790137	-0.339826
Q6NSR8	Probable aminopeptidase NPEPL1 OS=Mus musculus OX=10090 GN=Npepl1 PE=1 SV=1	0.00294496	0.000669899	3.17399	0.789962	-0.340144
O08738	Caspase-6 OS=Mus musculus OX=10090 GN=Casp6 PE=1 SV=1	0.000256515	7.48529e-05	4.12579	0.789707	-0.340611
Q3UPL0	Protein transport protein Sec31A OS=Mus musculus OX=10090 GN=Sec31a PE=1 SV=2	1.59318e-05	6.65246e-06	5.17702	0.789365	-0.341236
Q9CX00	IST1 homolog OS=Mus musculus OX=10090 GN=Ist1 PE=1 SV=1	0.00457427	0.00100425	2.99816	0.788449	-0.34291
Q60676	Serine/threonine-protein phosphatase 5 OS=Mus musculus OX=10090 GN=Ppp5c PE=1 SV=3	0.00449761	0.00098814	3.00518	0.787224	-0.345154
Q9DBB8	Trans-1,2-dihydrobenzene-1,2-diol dehydrogenase OS=Mus musculus OX=10090 GN=Dhdh PE=1 SV=1	1.18671e-07	1.1389e-07	6.94351	0.786835	-0.345868
Q8K1N2	Pleckstrin homology-like domain family B member 2 OS=Mus musculus OX=10090 GN=Phldb2 PE=1 SV=2	0.00147713	0.000360998	3.4425	0.786122	-0.347174
Q8BH04	Phosphoenolpyruvate carboxykinase [GTP], mitochondrial OS=Mus musculus OX=10090 GN=Pck2 PE=1 SV=1	0.158554	0.0255369	1.59283	0.78612	-0.347178
P50580	Proliferation-associated protein 2G4 OS=Mus musculus OX=10090 GN=Pa2g4 PE=1 SV=3	2.36822e-07	1.97229e-07	6.70503	0.786108	-0.347201
Q6ZQ38	Cullin-associated NEDD8-dissociated protein 1 OS=Mus musculus OX=10090 GN=Cand1 PE=1 SV=2	0.000278042	8.03588e-05	4.09497	0.785881	-0.347618
Q8BVI4	Dihydropteridine reductase OS=Mus musculus OX=10090 GN=Qdpr PE=1 SV=2	2.67295e-05	1.04389e-05	4.98135	0.785589	-0.348154
Q9EQ61	Pescadillo homolog OS=Mus musculus OX=10090 GN=Pes1 PE=1 SV=1	0.0126886	0.00250387	2.60139	0.785203	-0.348863
Q922B2	Aspartate--tRNA ligase, cytoplasmic OS=Mus musculus OX=10090 GN=Dars PE=1 SV=2	2.17168e-07	1.84417e-07	6.7342	0.785027	-0.349186
Q5XJY5	Coatomer subunit delta OS=Mus musculus OX=10090 GN=Arcn1 PE=1 SV=2	5.10089e-08	5.71133e-08	7.24326	0.784828	-0.349552
Q9DB26	Phytanoyl-CoA dioxygenase domain-containing protein 1 OS=Mus musculus OX=10090 GN=Phyhd1 PE=1 SV=2	0.00829	0.00170836	2.76742	0.7847	-0.349788
O88428	Bifunctional 3'-phosphoadenosine 5'-phosphosulfate synthase 2 OS=Mus musculus OX=10090 GN=Papss2 PE=1 SV=2	0.250454	0.0387885	1.4113	0.784356	-0.35042
Q9R0X4	Acyl-coenzyme A thioesterase 9, mitochondrial OS=Mus musculus OX=10090 GN=Acot9 PE=1 SV=1	8.61317e-05	2.90934e-05	4.5362	0.783619	-0.351775
Q8CGA0	Protein phosphatase 1F OS=Mus musculus OX=10090 GN=Ppm1f PE=1 SV=1	0.0335102	0.00609538	2.215	0.783441	-0.352104
Q9ER72	Cysteine--tRNA ligase, cytoplasmic OS=Mus musculus OX=10090 GN=Cars PE=1 SV=2	2.77452e-07	2.23583e-07	6.65056	0.783275	-0.352409
A2ADY9	Protein DDI1 homolog 2 OS=Mus musculus OX=10090 GN=Ddi2 PE=1 SV=1	2.72148e-07	2.21165e-07	6.65528	0.783224	-0.352503
Q91YR1	Twinfilin-1 OS=Mus musculus OX=10090 GN=Twf1 PE=1 SV=2	2.02419e-05	8.1829e-06	5.08709	0.783123	-0.352689
Q9Z0N1	Eukaryotic translation initiation factor 2 subunit 3, X-linked OS=Mus musculus OX=10090 GN=Eif2s3x PE=1 SV=2	0.000184156	5.56725e-05	4.25436	0.783069	-0.352789
O55239	Nicotinamide N-methyltransferase OS=Mus musculus OX=10090 GN=Nnmt PE=1 SV=1	0.000135513	4.24532e-05	4.37209	0.782964	-0.352982
Q62266	Cornifin-A OS=Mus musculus OX=10090 GN=Sprr1a PE=1 SV=1	0.150941	0.0244671	1.61142	0.782837	-0.353216
P21278	Guanine nucleotide-binding protein subunit alpha-11 OS=Mus musculus OX=10090 GN=Gna11 PE=1 SV=1	0.00290217	0.000662158	3.17904	0.782512	-0.353816
P70460	Vasodilator-stimulated phosphoprotein OS=Mus musculus OX=10090 GN=Vasp PE=1 SV=4	0.00245296	0.000573075	3.24179	0.782427	-0.353972
Q3TNA1	Xylulose kinase OS=Mus musculus OX=10090 GN=Xylb PE=1 SV=1	2.54516e-05	1.00448e-05	4.99806	0.781372	-0.355918
Q99KY4	Cyclin-G-associated kinase OS=Mus musculus OX=10090 GN=Gak PE=1 SV=2	0.00206957	0.000488793	3.31087	0.781192	-0.356251
Q9CQ48	NudC domain-containing protein 2 OS=Mus musculus OX=10090 GN=Nudcd2 PE=1 SV=1	0.0222536	0.00418378	2.37843	0.780701	-0.357159
P17427	AP-2 complex subunit alpha-2 OS=Mus musculus OX=10090 GN=Ap2a2 PE=1 SV=2	0.0167641	0.00324248	2.48912	0.780225	-0.358039
Q6VN19	Ran-binding protein 10 OS=Mus musculus OX=10090 GN=Ranbp10 PE=1 SV=2	0.511709	0.0736996	1.13253	0.779718	-0.358977
P43406	Integrin alpha-V OS=Mus musculus OX=10090 GN=Itgav PE=1 SV=2	0.00015651	4.83298e-05	4.31578	0.779051	-0.36021
P08752	Guanine nucleotide-binding protein G(i) subunit alpha-2 OS=Mus musculus OX=10090 GN=Gnai2 PE=1 SV=5	0.000126942	4.01425e-05	4.3964	0.779044	-0.360223
Q61133	Glutathione S-transferase theta-2 OS=Mus musculus OX=10090 GN=Gstt2 PE=1 SV=4	0.0180664	0.00346553	2.46023	0.778784	-0.360704
Q78XF5	Oligosaccharyltransferase complex subunit OSTC OS=Mus musculus OX=10090 GN=Ostc PE=1 SV=1	0.00521128	0.00112834	2.94756	0.778644	-0.360965
O54734	Dolichyl-diphosphooligosaccharide--protein glycosyltransferase 48 kDa subunit OS=Mus musculus OX=10090 GN=Ddost PE=1 SV=2	3.72799e-07	2.83288e-07	6.54777	0.778231	-0.36173
Q62383	Transcription elongation factor SPT6 OS=Mus musculus OX=10090 GN=Supt6h PE=1 SV=2	0.0193791	0.00367998	2.43415	0.778101	-0.361971
Q9JM76	Actin-related protein 2/3 complex subunit 3 OS=Mus musculus OX=10090 GN=Arpc3 PE=1 SV=3	0.00378306	0.000838808	3.07634	0.778011	-0.362137
P53811	Phosphatidylinositol transfer protein beta isoform OS=Mus musculus OX=10090 GN=Pitpnb PE=1 SV=2	4.49861e-05	1.63853e-05	4.78555	0.777542	-0.363007
O09131	Glutathione S-transferase omega-1 OS=Mus musculus OX=10090 GN=Gsto1 PE=1 SV=2	0.0014463	0.00035461	3.45025	0.77702	-0.363975
Q9DBG6	Dolichyl-diphosphooligosaccharide--protein glycosyltransferase subunit 2 OS=Mus musculus OX=10090 GN=Rpn2 PE=1 SV=1	3.36778e-06	1.77962e-06	5.74967	0.77695	-0.364106
P62267	40S ribosomal protein S23 OS=Mus musculus OX=10090 GN=Rps23 PE=1 SV=3	0.0238655	0.00446738	2.34995	0.776243	-0.365419
Q9JLB0	MAGUK p55 subfamily member 6 OS=Mus musculus OX=10090 GN=Mpp6 PE=1 SV=1	8.75175e-05	2.93983e-05	4.53168	0.776183	-0.365531
P00493	Hypoxanthine-guanine phosphoribosyltransferase OS=Mus musculus OX=10090 GN=Hprt1 PE=1 SV=3	5.06075e-05	1.81486e-05	4.74116	0.776134	-0.365622
Q63829	COMM domain-containing protein 3 OS=Mus musculus OX=10090 GN=Commd3 PE=1 SV=1	7.62493e-09	1.20686e-08	7.91834	0.775614	-0.366589
Q80TV8	CLIP-associating protein 1 OS=Mus musculus OX=10090 GN=Clasp1 PE=1 SV=2	0.149503	0.0242601	1.61511	0.775367	-0.367048
P27808	Alpha-1,3-mannosyl-glycoprotein 2-beta-N-acetylglucosaminyltransferase OS=Mus musculus OX=10090 GN=Mgat1 PE=1 SV=1	0.00126669	0.000313531	3.50372	0.77526	-0.367248
Q62189	U1 small nuclear ribonucleoprotein A OS=Mus musculus OX=10090 GN=Snrpa PE=1 SV=3	0.00258632	0.000599512	3.2222	0.775141	-0.367469
Q8BP48	Methionine aminopeptidase 1 OS=Mus musculus OX=10090 GN=Metap1 PE=1 SV=1	0.000112822	3.64394e-05	4.43843	0.774842	-0.368026
Q9QYR9	Acyl-coenzyme A thioesterase 2, mitochondrial OS=Mus musculus OX=10090 GN=Acot2 PE=1 SV=2	0.260122	0.0401418	1.3964	0.774825	-0.368058
P63017	Heat shock cognate 71 kDa protein OS=Mus musculus OX=10090 GN=Hspa8 PE=1 SV=1	6.42026e-06	3.05176e-06	5.51545	0.77426	-0.36911
P62743	AP-2 complex subunit sigma OS=Mus musculus OX=10090 GN=Ap2s1 PE=1 SV=1	0.00206791	0.000488782	3.31088	0.773655	-0.370238
P62962	Profilin-1 OS=Mus musculus OX=10090 GN=Pfn1 PE=1 SV=2	2.48183e-07	2.04438e-07	6.68944	0.773576	-0.370384
Q9D0M5	Dynein light chain 2, cytoplasmic OS=Mus musculus OX=10090 GN=Dynll2 PE=1 SV=1	8.27924e-05	2.80596e-05	4.55192	0.77324	-0.371012
Q99JT2	Serine/threonine-protein kinase 26 OS=Mus musculus OX=10090 GN=Stk26 PE=1 SV=1	0.000309948	8.8816e-05	4.05151	0.772829	-0.37178
Q9CR00	26S proteasome non-ATPase regulatory subunit 9 OS=Mus musculus OX=10090 GN=Psmd9 PE=1 SV=1	0.000397751	0.000110927	3.95496	0.772706	-0.372008
Q8K3W0	BRISC and BRCA1-A complex member 2 OS=Mus musculus OX=10090 GN=Babam2 PE=1 SV=2	0.0245529	0.00458754	2.33842	0.772672	-0.372073
Q80UM3	N-alpha-acetyltransferase 15, NatA auxiliary subunit OS=Mus musculus OX=10090 GN=Naa15 PE=1 SV=1	8.84397e-05	2.95429e-05	4.52955	0.772455	-0.372476
Q91XF0	Pyridoxine-5'-phosphate oxidase OS=Mus musculus OX=10090 GN=Pnpo PE=1 SV=1	0.214336	0.033678	1.47265	0.772251	-0.372858
Q9CQR6	Serine/threonine-protein phosphatase 6 catalytic subunit OS=Mus musculus OX=10090 GN=Ppp6c PE=1 SV=1	0.000378867	0.00010615	3.97408	0.772179	-0.372994
O08529	Calpain-2 catalytic subunit OS=Mus musculus OX=10090 GN=Capn2 PE=1 SV=4	0.00163922	0.000397716	3.40043	0.772177	-0.372996
Q9EQW7	Kinesin-like protein KIF13A OS=Mus musculus OX=10090 GN=Kif13a PE=1 SV=1	0.00193323	0.000458756	3.33842	0.772135	-0.373074
Q9Z2M7	Phosphomannomutase 2 OS=Mus musculus OX=10090 GN=Pmm2 PE=1 SV=1	9.8091e-06	4.40625e-06	5.35593	0.771755	-0.373785
P56654	Cytochrome P450 2C37 OS=Mus musculus OX=10090 GN=Cyp2c37 PE=1 SV=2	0.51103	0.073637	1.1329	0.771739	-0.373816
P28656	Nucleosome assembly protein 1-like 1 OS=Mus musculus OX=10090 GN=Nap1l1 PE=1 SV=2	0.000456447	0.000125673	3.90076	0.771566	-0.374138
Q06138	Calcium-binding protein 39 OS=Mus musculus OX=10090 GN=Cab39 PE=1 SV=2	0.00258793	0.000599512	3.2222	0.771428	-0.374396
Q9D1G1	Ras-related protein Rab-1B OS=Mus musculus OX=10090 GN=Rab1b PE=1 SV=1	0.000468575	0.000128544	3.89095	0.771126	-0.374962
Q9CYR6	Phosphoacetylglucosamine mutase OS=Mus musculus OX=10090 GN=Pgm3 PE=1 SV=1	5.35869e-05	1.90588e-05	4.71991	0.771091	-0.375028
Q68FL6	Methionine--tRNA ligase, cytoplasmic OS=Mus musculus OX=10090 GN=Mars PE=1 SV=1	6.09978e-05	2.1343e-05	4.67074	0.771069	-0.375068
P62874	Guanine nucleotide-binding protein G(I)/G(S)/G(T) subunit beta-1 OS=Mus musculus OX=10090 GN=Gnb1 PE=1 SV=3	0.00048318	0.000131477	3.88115	0.770483	-0.376166
Q3UDW8	Heparan-alpha-glucosaminide N-acetyltransferase OS=Mus musculus OX=10090 GN=Hgsnat PE=1 SV=2	0.00332806	0.000746928	3.12672	0.770253	-0.376595
Q9DB15	39S ribosomal protein L12, mitochondrial OS=Mus musculus OX=10090 GN=Mrpl12 PE=1 SV=2	0.150441	0.0243992	1.61262	0.770195	-0.376704
Q8K0E8	Fibrinogen beta chain OS=Mus musculus OX=10090 GN=Fgb PE=1 SV=1	0.00877541	0.00179615	2.74566	0.770056	-0.376966
P61804	Dolichyl-diphosphooligosaccharide--protein glycosyltransferase subunit DAD1 OS=Mus musculus OX=10090 GN=Dad1 PE=1 SV=3	0.000189825	5.72147e-05	4.24249	0.76999	-0.377089
Q8BMA6	Signal recognition particle subunit SRP68 OS=Mus musculus OX=10090 GN=Srp68 PE=1 SV=2	3.18873e-07	2.48999e-07	6.6038	0.769825	-0.377398
Q01730	Ras suppressor protein 1 OS=Mus musculus OX=10090 GN=Rsu1 PE=1 SV=3	9.46959e-05	3.139e-05	4.50321	0.769774	-0.377494
P01027	Complement C3 OS=Mus musculus OX=10090 GN=C3 PE=1 SV=3	0.0653825	0.0113402	1.94538	0.76964	-0.377744
P29341	Polyadenylate-binding protein 1 OS=Mus musculus OX=10090 GN=Pabpc1 PE=1 SV=2	9.97851e-06	4.4757e-06	5.34914	0.769284	-0.378411
Q64674	Spermidine synthase OS=Mus musculus OX=10090 GN=Srm PE=1 SV=1	1.94808e-05	7.90509e-06	5.10209	0.769239	-0.378496
Q9DD18	D-aminoacyl-tRNA deacylase 1 OS=Mus musculus OX=10090 GN=Dtd1 PE=1 SV=2	0.0166451	0.00322151	2.49194	0.769212	-0.378546
Q99L45	Eukaryotic translation initiation factor 2 subunit 2 OS=Mus musculus OX=10090 GN=Eif2s2 PE=1 SV=1	0.0022696	0.000532708	3.27351	0.768862	-0.379203
Q8K2V1	Serine/threonine-protein phosphatase 4 regulatory subunit 1 OS=Mus musculus OX=10090 GN=Ppp4r1 PE=1 SV=2	0.080382	0.013729	1.86236	0.768528	-0.37983
Q99PV0	Pre-mRNA-processing-splicing factor 8 OS=Mus musculus OX=10090 GN=Prpf8 PE=1 SV=2	9.53393e-05	3.15687e-05	4.50074	0.768468	-0.379942
Q7TQI3	Ubiquitin thioesterase OTUB1 OS=Mus musculus OX=10090 GN=Otub1 PE=1 SV=2	2.23065e-05	8.91999e-06	5.04964	0.768018	-0.380788
P48193	Protein 4.1 OS=Mus musculus OX=10090 GN=Epb41 PE=1 SV=2	0.00725281	0.00152795	2.81589	0.767832	-0.381138
P39054	Dynamin-2 OS=Mus musculus OX=10090 GN=Dnm2 PE=1 SV=2	7.89758e-05	2.69169e-05	4.56997	0.767787	-0.381222
O88487	Cytoplasmic dynein 1 intermediate chain 2 OS=Mus musculus OX=10090 GN=Dync1i2 PE=1 SV=1	0.00819189	0.00169392	2.77111	0.767563	-0.381643
Q91X83	S-adenosylmethionine synthase isoform type-1 OS=Mus musculus OX=10090 GN=Mat1a PE=1 SV=1	0.263767	0.0406008	1.39147	0.767134	-0.382449
Q6A0A9	Constitutive coactivator of PPAR-gamma-like protein 1 OS=Mus musculus OX=10090 GN=FAM120A PE=1 SV=2	1.63964e-06	9.73833e-07	6.01152	0.766857	-0.382971
Q91WC0	Actin-histidine N-methyltransferase OS=Mus musculus OX=10090 GN=Setd3 PE=1 SV=1	0.00239687	0.000560838	3.25116	0.766835	-0.383013
Q9DB34	Charged multivesicular body protein 2a OS=Mus musculus OX=10090 GN=Chmp2a PE=1 SV=1	0.00107733	0.000270507	3.56782	0.766538	-0.383571
Q9QXB9	Developmentally-regulated GTP-binding protein 2 OS=Mus musculus OX=10090 GN=Drg2 PE=1 SV=1	3.2855e-06	1.74867e-06	5.75729	0.766442	-0.383752
Q61189	Methylosome subunit pICln OS=Mus musculus OX=10090 GN=Clns1a PE=1 SV=1	0.000962247	0.00024507	3.61071	0.766	-0.384584
Q9WU78	Programmed cell death 6-interacting protein OS=Mus musculus OX=10090 GN=Pdcd6ip PE=1 SV=3	0.000136262	4.26436e-05	4.37015	0.765969	-0.384642
P35505	Fumarylacetoacetase OS=Mus musculus OX=10090 GN=Fah PE=1 SV=2	2.57733e-08	3.23302e-08	7.49039	0.765894	-0.384783
Q8CCF0	U4/U6 small nuclear ribonucleoprotein Prp31 OS=Mus musculus OX=10090 GN=Prpf31 PE=1 SV=3	0.00942152	0.00191029	2.7189	0.765309	-0.385885
Q6R0H7	Guanine nucleotide-binding protein G(s) subunit alpha isoforms XLas OS=Mus musculus OX=10090 GN=Gnas PE=1 SV=1	0.000465838	0.000127909	3.8931	0.765166	-0.386155
P46978	Dolichyl-diphosphooligosaccharide--protein glycosyltransferase subunit STT3A OS=Mus musculus OX=10090 GN=Stt3a PE=1 SV=1	0.000259999	7.56502e-05	4.12119	0.764224	-0.387932
Q91VH6	Protein MEMO1 OS=Mus musculus OX=10090 GN=Memo1 PE=1 SV=1	0.000424253	0.000117667	3.92935	0.763798	-0.388737
Q64261	Cyclin-dependent kinase 6 OS=Mus musculus OX=10090 GN=Cdk6 PE=1 SV=2	0.00188558	0.000449552	3.34722	0.763742	-0.388843
P97864	Caspase-7 OS=Mus musculus OX=10090 GN=Casp7 PE=1 SV=2	0.0282532	0.00522082	2.28226	0.763738	-0.38885
Q9WVE8	Protein kinase C and casein kinase substrate in neurons protein 2 OS=Mus musculus OX=10090 GN=Pacsin2 PE=1 SV=1	0.00111757	0.00027968	3.55334	0.763627	-0.38906
Q91YQ5	Dolichyl-diphosphooligosaccharide--protein glycosyltransferase subunit 1 OS=Mus musculus OX=10090 GN=Rpn1 PE=1 SV=1	6.49465e-09	1.0556e-08	7.9765	0.76355	-0.389206
P14576	Signal recognition particle 54 kDa protein OS=Mus musculus OX=10090 GN=Srp54 PE=1 SV=2	0.000446422	0.00012325	3.90921	0.76334	-0.389602
Q9DBP5	UMP-CMP kinase OS=Mus musculus OX=10090 GN=Cmpk1 PE=1 SV=1	7.21931e-13	1.36405e-11	10.8652	0.763099	-0.390058
Q9QZE5	Coatomer subunit gamma-1 OS=Mus musculus OX=10090 GN=Copg1 PE=1 SV=1	0.000243271	7.16103e-05	4.14502	0.762843	-0.390542
Q9DCL9	Multifunctional protein ADE2 OS=Mus musculus OX=10090 GN=Paics PE=1 SV=4	0.0149221	0.00291041	2.53605	0.762727	-0.39076
Q61206	Platelet-activating factor acetylhydrolase IB subunit beta OS=Mus musculus OX=10090 GN=Pafah1b2 PE=1 SV=2	0.000640684	0.0001699	3.76981	0.762596	-0.391009
Q8VE37	Regulator of chromosome condensation OS=Mus musculus OX=10090 GN=Rcc1 PE=1 SV=1	0.00314591	0.000710796	3.14825	0.762267	-0.391632
Q05D44	Eukaryotic translation initiation factor 5B OS=Mus musculus OX=10090 GN=Eif5b PE=1 SV=2	7.06957e-06	3.32382e-06	5.47836	0.761935	-0.392261
Q64737	Trifunctional purine biosynthetic protein adenosine-3 OS=Mus musculus OX=10090 GN=Gart PE=1 SV=3	6.492e-05	2.25135e-05	4.64756	0.761599	-0.392896
P61021	Ras-related protein Rab-5B OS=Mus musculus OX=10090 GN=Rab5b PE=1 SV=1	0.0117392	0.0023348	2.63175	0.761476	-0.393129
P61924	Coatomer subunit zeta-1 OS=Mus musculus OX=10090 GN=Copz1 PE=1 SV=1	8.58034e-06	3.91833e-06	5.4069	0.76084	-0.394336
P61082	NEDD8-conjugating enzyme Ubc12 OS=Mus musculus OX=10090 GN=Ube2m PE=1 SV=1	0.0124781	0.00247038	2.60724	0.76057	-0.394847
Q9QYC7	Vitamin K-dependent gamma-carboxylase OS=Mus musculus OX=10090 GN=Ggcx PE=1 SV=1	0.0509508	0.00900235	2.04564	0.760385	-0.395198
Q9CQK7	RWD domain-containing protein 1 OS=Mus musculus OX=10090 GN=Rwdd1 PE=1 SV=1	0.000111089	3.59181e-05	4.44469	0.760183	-0.395581
P47934	Carnitine O-acetyltransferase OS=Mus musculus OX=10090 GN=Crat PE=1 SV=3	0.506288	0.0730931	1.13612	0.75981	-0.396289
Q03963	Interferon-induced, double-stranded RNA-activated protein kinase OS=Mus musculus OX=10090 GN=Eif2ak2 PE=1 SV=2	0.000711394	0.000186525	3.72926	0.759585	-0.396716
Q61166	Microtubule-associated protein RP/EB family member 1 OS=Mus musculus OX=10090 GN=Mapre1 PE=1 SV=3	1.10567e-06	6.9928e-07	6.15535	0.75946	-0.396955
Q8BGB7	Enolase-phosphatase E1 OS=Mus musculus OX=10090 GN=Enoph1 PE=1 SV=1	7.63213e-06	3.54421e-06	5.45048	0.759343	-0.397176
Q9JI75	Ribosyldihydronicotinamide dehydrogenase [quinone] OS=Mus musculus OX=10090 GN=Nqo2 PE=1 SV=3	6.18526e-07	4.33456e-07	6.36305	0.759146	-0.39755
Q9CQF0	39S ribosomal protein L11, mitochondrial OS=Mus musculus OX=10090 GN=Mrpl11 PE=1 SV=1	1.96136e-05	7.94829e-06	5.09973	0.759094	-0.397649
Q9D8C4	Interferon-induced 35 kDa protein homolog OS=Mus musculus OX=10090 GN=Ifi35 PE=1 SV=3	0.000302419	8.68231e-05	4.06136	0.758772	-0.398261
Q61249	Immunoglobulin-binding protein 1 OS=Mus musculus OX=10090 GN=Igbp1 PE=1 SV=1	3.23681e-06	1.72885e-06	5.76224	0.758581	-0.398625
P47811	Mitogen-activated protein kinase 14 OS=Mus musculus OX=10090 GN=Mapk14 PE=1 SV=3	5.41953e-05	1.92525e-05	4.71551	0.758522	-0.398737
P08226	Apolipoprotein E OS=Mus musculus OX=10090 GN=Apoe PE=1 SV=2	0.00328268	0.000737838	3.13204	0.758286	-0.399185
Q9Z2Y8	Pyridoxal phosphate homeostasis protein OS=Mus musculus OX=10090 GN=Plpbp PE=1 SV=1	2.73104e-06	1.49841e-06	5.82437	0.758222	-0.399307
Q61081	Hsp90 co-chaperone Cdc37 OS=Mus musculus OX=10090 GN=Cdc37 PE=1 SV=1	4.12207e-05	1.52155e-05	4.81771	0.757137	-0.401374
Q3UMR5	Calcium uniporter protein, mitochondrial OS=Mus musculus OX=10090 GN=Mcu PE=1 SV=2	0.00674058	0.001428	2.84527	0.756936	-0.401756
Q9WVL0	Maleylacetoacetate isomerase OS=Mus musculus OX=10090 GN=Gstz1 PE=1 SV=1	0.000267355	7.75114e-05	4.11063	0.756878	-0.401867
P46664	Adenylosuccinate synthetase isozyme 2 OS=Mus musculus OX=10090 GN=Adss2 PE=1 SV=2	0.0001704	5.21395e-05	4.28283	0.756803	-0.40201
P00329	Alcohol dehydrogenase 1 OS=Mus musculus OX=10090 GN=Adh1 PE=1 SV=2	4.79054e-06	2.38197e-06	5.62306	0.756568	-0.402459
Q7M6Y3-5	Isoform 5 of Phosphatidylinositol-binding clathrin assembly protein OS=Mus musculus OX=10090 GN=Picalm	8.66211e-11	4.51493e-10	9.34535	0.756536	-0.402519
Q9CQC6	Basic leucine zipper and W2 domain-containing protein 1 OS=Mus musculus OX=10090 GN=Bzw1 PE=1 SV=1	2.26232e-06	1.27837e-06	5.89334	0.755866	-0.403798
O35643	AP-1 complex subunit beta-1 OS=Mus musculus OX=10090 GN=Ap1b1 PE=1 SV=2	5.09686e-05	1.82564e-05	4.73858	0.755341	-0.404801
Q9DBJ1	Phosphoglycerate mutase 1 OS=Mus musculus OX=10090 GN=Pgam1 PE=1 SV=3	0.00104706	0.000264003	3.57839	0.754904	-0.405635
Q9QY30	Bile salt export pump OS=Mus musculus OX=10090 GN=Abcb11 PE=1 SV=2	0.00072719	0.000190007	3.72123	0.754795	-0.405844
P32233	Developmentally-regulated GTP-binding protein 1 OS=Mus musculus OX=10090 GN=Drg1 PE=1 SV=1	1.77627e-05	7.32587e-06	5.13514	0.754743	-0.405942
Q7TMY8	E3 ubiquitin-protein ligase HUWE1 OS=Mus musculus OX=10090 GN=Huwe1 PE=1 SV=5	0.00275974	0.000632525	3.19892	0.754718	-0.40599
Q99LE6	ATP-binding cassette sub-family F member 2 OS=Mus musculus OX=10090 GN=Abcf2 PE=1 SV=1	2.07937e-05	8.38159e-06	5.07667	0.754315	-0.406761
Q9CQM5	Thioredoxin domain-containing protein 17 OS=Mus musculus OX=10090 GN=Txndc17 PE=1 SV=1	0.00273551	0.000628176	3.20192	0.754292	-0.406804
Q99LD4	COP9 signalosome complex subunit 1 OS=Mus musculus OX=10090 GN=Gps1 PE=1 SV=1	0.0102669	0.00206507	2.68506	0.754257	-0.406872
Q8BHD7	Polypyrimidine tract-binding protein 3 OS=Mus musculus OX=10090 GN=Ptbp3 PE=1 SV=1	0.000986053	0.00025029	3.60156	0.753977	-0.407407
P60122	RuvB-like 1 OS=Mus musculus OX=10090 GN=Ruvbl1 PE=1 SV=1	4.19448e-10	1.33001e-09	8.87614	0.753898	-0.40756
P70122	Ribosome maturation protein SBDS OS=Mus musculus OX=10090 GN=Sbds PE=1 SV=4	7.15901e-08	7.62061e-08	7.11801	0.753737	-0.407866
Q61598	Rab GDP dissociation inhibitor beta OS=Mus musculus OX=10090 GN=Gdi2 PE=1 SV=1	8.73289e-08	8.88907e-08	7.05114	0.753665	-0.408005
P83940	Elongin-C OS=Mus musculus OX=10090 GN=Eloc PE=1 SV=1	0.00011899	3.80255e-05	4.41992	0.753598	-0.408133
P01899	H-2 class I histocompatibility antigen, D-B alpha chain OS=Mus musculus OX=10090 GN=H2-D1 PE=1 SV=2	0.00378462	0.000838808	3.07634	0.753382	-0.408546
P97429	Annexin A4 OS=Mus musculus OX=10090 GN=Anxa4 PE=1 SV=4	0.000177024	5.37314e-05	4.26977	0.753306	-0.408693
P34884	Macrophage migration inhibitory factor OS=Mus musculus OX=10090 GN=Mif PE=1 SV=2	0.00148021	0.000361459	3.44194	0.753115	-0.409057
P41317	Mannose-binding protein C OS=Mus musculus OX=10090 GN=Mbl2 PE=1 SV=2	0.00866954	0.0017772	2.75026	0.752207	-0.410798
O88342	WD repeat-containing protein 1 OS=Mus musculus OX=10090 GN=Wdr1 PE=1 SV=3	2.22661e-06	1.26767e-06	5.897	0.751724	-0.411726
Q8CI51	PDZ and LIM domain protein 5 OS=Mus musculus OX=10090 GN=Pdlim5 PE=1 SV=4	2.86089e-06	1.56398e-06	5.80577	0.75153	-0.412098
O35955	Proteasome subunit beta type-10 OS=Mus musculus OX=10090 GN=Psmb10 PE=1 SV=1	0.0112153	0.0022424	2.64929	0.751409	-0.412329
Q8N7N5-2	Isoform 2 of DDB1- and CUL4-associated factor 8 OS=Mus musculus OX=10090 GN=Dcaf8	0.29982	0.0457774	1.33935	0.751068	-0.412985
Q7TT50	Serine/threonine-protein kinase MRCK beta OS=Mus musculus OX=10090 GN=Cdc42bpb PE=1 SV=2	0.00404628	0.000892224	3.04953	0.750669	-0.413751
Q9DC23	DnaJ homolog subfamily C member 10 OS=Mus musculus OX=10090 GN=Dnajc10 PE=1 SV=2	0.104785	0.0175987	1.75452	0.75018	-0.414692
Q01768	Nucleoside diphosphate kinase B OS=Mus musculus OX=10090 GN=Nme2 PE=1 SV=1	1.85564e-05	7.59542e-06	5.11945	0.750113	-0.41482
Q9QUR6	Prolyl endopeptidase OS=Mus musculus OX=10090 GN=Prep PE=1 SV=1	2.26549e-05	9.0354e-06	5.04405	0.750016	-0.415006
Q9QZW0	Phospholipid-transporting ATPase 11C OS=Mus musculus OX=10090 GN=Atp11c PE=1 SV=2	0.000401962	0.000111998	3.95079	0.749774	-0.415473
Q8BK63	Casein kinase I isoform alpha OS=Mus musculus OX=10090 GN=Csnk1a1 PE=1 SV=2	1.40184e-05	5.95215e-06	5.22533	0.749496	-0.416007
Q64458	Cytochrome P450 2C29 OS=Mus musculus OX=10090 GN=Cyp2c29 PE=1 SV=2	0.000872629	0.000223944	3.64986	0.748831	-0.417287
Q7TQK5	Coiled-coil domain-containing protein 93 OS=Mus musculus OX=10090 GN=Ccdc93 PE=1 SV=1	0.25222	0.0390421	1.40847	0.748788	-0.417371
Q61941	NAD(P) transhydrogenase, mitochondrial OS=Mus musculus OX=10090 GN=Nnt PE=1 SV=2	0.00265748	0.000613272	3.21235	0.748769	-0.417407
Q6ZWX6	Eukaryotic translation initiation factor 2 subunit 1 OS=Mus musculus OX=10090 GN=Eif2s1 PE=1 SV=3	3.25365e-10	1.10519e-09	8.95656	0.748736	-0.417471
P15379	CD44 antigen OS=Mus musculus OX=10090 GN=Cd44 PE=1 SV=3	0.0297151	0.00547757	2.26141	0.74855	-0.41783
Q91WK2	Eukaryotic translation initiation factor 3 subunit H OS=Mus musculus OX=10090 GN=Eif3h PE=1 SV=1	0.00284927	0.000651072	3.18637	0.74825	-0.418408
Q9CQ65	S-methyl-5'-thioadenosine phosphorylase OS=Mus musculus OX=10090 GN=Mtap PE=1 SV=1	0.000412019	0.000114484	3.94126	0.747805	-0.419266
Q8QZY1	Eukaryotic translation initiation factor 3 subunit L OS=Mus musculus OX=10090 GN=Eif3l PE=1 SV=1	6.23526e-05	2.1728e-05	4.66298	0.74756	-0.419738
Q11136	Xaa-Pro dipeptidase OS=Mus musculus OX=10090 GN=Pepd PE=1 SV=3	6.72281e-05	2.32538e-05	4.63351	0.747507	-0.419842
Q78ZA7	Nucleosome assembly protein 1-like 4 OS=Mus musculus OX=10090 GN=Nap1l4 PE=1 SV=1	1.43127e-07	1.32517e-07	6.87773	0.747313	-0.420216
P26041	Moesin OS=Mus musculus OX=10090 GN=Msn PE=1 SV=3	1.63255e-05	6.80742e-06	5.16702	0.747241	-0.420354
Q8CDN6	Thioredoxin-like protein 1 OS=Mus musculus OX=10090 GN=Txnl1 PE=1 SV=3	0.000356992	0.000100852	3.99631	0.746718	-0.421365
Q9CQI3	Glia maturation factor beta OS=Mus musculus OX=10090 GN=Gmfb PE=1 SV=3	0.0976251	0.0165063	1.78235	0.746581	-0.421629
Q8VHE0	Translocation protein SEC63 homolog OS=Mus musculus OX=10090 GN=Sec63 PE=1 SV=4	4.92259e-06	2.4354e-06	5.61343	0.746273	-0.422225
Q9JK38	Glucosamine 6-phosphate N-acetyltransferase OS=Mus musculus OX=10090 GN=Gnpnat1 PE=1 SV=1	1.8887e-07	1.65022e-07	6.78246	0.745996	-0.42276
Q922Q8	Leucine-rich repeat-containing protein 59 OS=Mus musculus OX=10090 GN=Lrrc59 PE=1 SV=1	2.60442e-05	1.02253e-05	4.99032	0.745815	-0.423111
Q9D2R0	Acetoacetyl-CoA synthetase OS=Mus musculus OX=10090 GN=Aacs PE=1 SV=1	2.81856e-05	1.09522e-05	4.9605	0.745741	-0.423254
P63073	Eukaryotic translation initiation factor 4E OS=Mus musculus OX=10090 GN=Eif4e PE=1 SV=1	1.36258e-08	1.92487e-08	7.7156	0.745477	-0.423764
Q9Z239	Phospholemman OS=Mus musculus OX=10090 GN=Fxyd1 PE=1 SV=1	0.000267421	7.75114e-05	4.11063	0.74537	-0.42397
Q6P6J9	Thioredoxin domain-containing protein 15 OS=Mus musculus OX=10090 GN=Txndc15 PE=1 SV=1	0.10508	0.0176385	1.75354	0.745311	-0.424086
Q9Z0K8	Pantetheinase OS=Mus musculus OX=10090 GN=Vnn1 PE=1 SV=3	0.105585	0.0177134	1.7517	0.745277	-0.424152
Q8K1M6	Dynamin-1-like protein OS=Mus musculus OX=10090 GN=Dnm1l PE=1 SV=2	3.81468e-08	4.46985e-08	7.34971	0.74506	-0.424572
P97770	THUMP domain-containing protein 3 OS=Mus musculus OX=10090 GN=Thumpd3 PE=1 SV=1	0.000973163	0.000247642	3.60618	0.744933	-0.424817
Q64324	Syntaxin-binding protein 2 OS=Mus musculus OX=10090 GN=Stxbp2 PE=1 SV=1	0.000213901	6.36525e-05	4.19618	0.744565	-0.42553
Q62167	ATP-dependent RNA helicase DDX3X OS=Mus musculus OX=10090 GN=Ddx3x PE=1 SV=3	1.03284e-05	4.59176e-06	5.33802	0.744481	-0.425694
P61222	ATP-binding cassette sub-family E member 1 OS=Mus musculus OX=10090 GN=Abce1 PE=1 SV=1	6.49389e-05	2.25135e-05	4.64756	0.744363	-0.425921
P28659	CUGBP Elav-like family member 1 OS=Mus musculus OX=10090 GN=Celf1 PE=1 SV=2	1.0222e-05	4.55113e-06	5.34188	0.744319	-0.426007
Q3TZZ7	Extended synaptotagmin-2 OS=Mus musculus OX=10090 GN=Esyt2 PE=1 SV=1	0.00190796	0.00045453	3.34244	0.743848	-0.42692
P48722	Heat shock 70 kDa protein 4L OS=Mus musculus OX=10090 GN=Hspa4l PE=1 SV=2	0.0135045	0.00264759	2.57715	0.743789	-0.427034
A2AAY5	SH3 and PX domain-containing protein 2B OS=Mus musculus OX=10090 GN=Sh3pxd2b PE=1 SV=1	0.0904061	0.0153372	1.81425	0.743672	-0.427262
P47199	Quinone oxidoreductase OS=Mus musculus OX=10090 GN=Cryz PE=1 SV=1	5.64708e-05	1.9967e-05	4.69969	0.743599	-0.427404
P62137	Serine/threonine-protein phosphatase PP1-alpha catalytic subunit OS=Mus musculus OX=10090 GN=Ppp1ca PE=1 SV=1	2.62636e-06	1.45418e-06	5.83738	0.743318	-0.427948
Q9QZD9	Eukaryotic translation initiation factor 3 subunit I OS=Mus musculus OX=10090 GN=Eif3i PE=1 SV=1	1.0314e-08	1.55126e-08	7.80931	0.743253	-0.428075
O54950	5'-AMP-activated protein kinase subunit gamma-1 OS=Mus musculus OX=10090 GN=Prkag1 PE=1 SV=2	2.28878e-05	9.11627e-06	5.04018	0.743029	-0.428509
Q61510	E3 ubiquitin/ISG15 ligase TRIM25 OS=Mus musculus OX=10090 GN=Trim25 PE=1 SV=2	0.000258485	7.52882e-05	4.12327	0.742985	-0.428594
P36552	Oxygen-dependent coproporphyrinogen-III oxidase, mitochondrial OS=Mus musculus OX=10090 GN=Cpox PE=1 SV=2	4.9495e-05	1.7813e-05	4.74926	0.742969	-0.428626
P50431	Serine hydroxymethyltransferase, cytosolic OS=Mus musculus OX=10090 GN=Shmt1 PE=1 SV=3	0.00349124	0.0007795	3.10818	0.742155	-0.430207
Q8R050	Eukaryotic peptide chain release factor GTP-binding subunit ERF3A OS=Mus musculus OX=10090 GN=Gspt1 PE=1 SV=2	5.81159e-05	2.04292e-05	4.68975	0.741768	-0.430961
Q9CXF0	Kynureninase OS=Mus musculus OX=10090 GN=Kynu PE=1 SV=3	0.00186818	0.000446108	3.35056	0.741526	-0.43143
P26231	Catenin alpha-1 OS=Mus musculus OX=10090 GN=Ctnna1 PE=1 SV=1	0.00026853	7.77583e-05	4.10925	0.741474	-0.431532
Q8R3F9	Speckle targeted PIP5K1A-regulated poly(A) polymerase OS=Mus musculus OX=10090 GN=Tut1 PE=1 SV=1	0.0679268	0.011741	1.93029	0.740208	-0.433996
Q58A65	C-Jun-amino-terminal kinase-interacting protein 4 OS=Mus musculus OX=10090 GN=Spag9 PE=1 SV=2	0.0229278	0.00430252	2.36628	0.739795	-0.434802
Q3ULJ0	Glycerol-3-phosphate dehydrogenase 1-like protein OS=Mus musculus OX=10090 GN=Gpd1l PE=1 SV=2	0.000734019	0.00019146	3.71792	0.739652	-0.435082
P68254	14-3-3 protein theta OS=Mus musculus OX=10090 GN=Ywhaq PE=1 SV=1	0.00120217	0.000298874	3.52451	0.738977	-0.436399
Q9D6Z1	Nucleolar protein 56 OS=Mus musculus OX=10090 GN=Nop56 PE=1 SV=2	0.00395078	0.000873075	3.05895	0.737784	-0.43873
P23780	Beta-galactosidase OS=Mus musculus OX=10090 GN=Glb1 PE=1 SV=1	0.000106093	3.45243e-05	4.46187	0.737436	-0.43941
P09411	Phosphoglycerate kinase 1 OS=Mus musculus OX=10090 GN=Pgk1 PE=1 SV=4	2.7824e-08	3.44735e-08	7.46251	0.737427	-0.439429
Q91X91	Nicotinate-nucleotide pyrophosphorylase [carboxylating] OS=Mus musculus OX=10090 GN=Qprt PE=1 SV=1	0.00171747	0.000414138	3.38285	0.73678	-0.440693
Q9DCH4	Eukaryotic translation initiation factor 3 subunit F OS=Mus musculus OX=10090 GN=Eif3f PE=1 SV=2	3.68124e-09	6.82751e-09	8.16574	0.736702	-0.440847
Q91WQ3	Tyrosine--tRNA ligase, cytoplasmic OS=Mus musculus OX=10090 GN=Yars PE=1 SV=3	3.25273e-06	1.73429e-06	5.76088	0.736639	-0.44097
Q9CPS7	RNA-binding protein PNO1 OS=Mus musculus OX=10090 GN=Pno1 PE=1 SV=1	0.0091274	0.00185722	2.73114	0.736607	-0.441032
Q8CHP8	Glycerol-3-phosphate phosphatase OS=Mus musculus OX=10090 GN=Pgp PE=1 SV=1	2.8713e-05	1.11143e-05	4.95412	0.736534	-0.441176
Q00623	Apolipoprotein A-I OS=Mus musculus OX=10090 GN=Apoa1 PE=1 SV=2	0.00205316	0.000486057	3.31331	0.73649	-0.441262
P31786	Acyl-CoA-binding protein OS=Mus musculus OX=10090 GN=Dbi PE=1 SV=2	5.56204e-08	6.18187e-08	7.20888	0.73623	-0.441771
P53996	Cellular nucleic acid-binding protein OS=Mus musculus OX=10090 GN=Cnbp PE=1 SV=2	0.0727282	0.012528	1.90212	0.735869	-0.442479
Q9D8B6	Protein FAM210B, mitochondrial OS=Mus musculus OX=10090 GN=Fam210b PE=1 SV=3	0.172969	0.0275742	1.5595	0.735517	-0.44317
P63085	Mitogen-activated protein kinase 1 OS=Mus musculus OX=10090 GN=Mapk1 PE=1 SV=3	5.86169e-06	2.8368e-06	5.54717	0.735433	-0.443335
Q91XB0	Three-prime repair exonuclease 1 OS=Mus musculus OX=10090 GN=Trex1 PE=1 SV=2	0.0184454	0.00352036	2.45341	0.734988	-0.444207
Q9DBZ5	Eukaryotic translation initiation factor 3 subunit K OS=Mus musculus OX=10090 GN=Eif3k PE=1 SV=1	7.9363e-05	2.6988e-05	4.56883	0.734264	-0.445629
Q9WUM4	Coronin-1C OS=Mus musculus OX=10090 GN=Coro1c PE=1 SV=2	1.61426e-07	1.45374e-07	6.83751	0.734184	-0.445787
Q3TJZ6	Protein FAM98A OS=Mus musculus OX=10090 GN=Fam98a PE=1 SV=1	0.00266967	0.000615616	3.21069	0.733892	-0.44636
Q9D1M0	Protein SEC13 homolog OS=Mus musculus OX=10090 GN=Sec13 PE=1 SV=3	0.000130037	4.08645e-05	4.38865	0.733637	-0.446862
O35382	Exocyst complex component 4 OS=Mus musculus OX=10090 GN=Exoc4 PE=1 SV=2	0.00858139	0.0017612	2.75419	0.732982	-0.448151
Q9CS42	Ribose-phosphate pyrophosphokinase 2 OS=Mus musculus OX=10090 GN=Prps2 PE=1 SV=4	0.00171786	0.000414138	3.38285	0.7327	-0.448706
Q9DBE0	Cysteine sulfinic acid decarboxylase OS=Mus musculus OX=10090 GN=Csad PE=1 SV=1	0.0241531	0.00451841	2.34501	0.732648	-0.448807
P61458	Pterin-4-alpha-carbinolamine dehydratase OS=Mus musculus OX=10090 GN=Pcbd1 PE=1 SV=2	6.44784e-07	4.49137e-07	6.34762	0.732602	-0.448899
Q9Z2V4	Phosphoenolpyruvate carboxykinase, cytosolic [GTP] OS=Mus musculus OX=10090 GN=Pck1 PE=1 SV=1	0.000850299	0.000218399	3.66075	0.732551	-0.448999
Q6ZQ58	La-related protein 1 OS=Mus musculus OX=10090 GN=Larp1 PE=1 SV=3	9.71185e-07	6.26014e-07	6.20342	0.732538	-0.449025
Q60737	Casein kinase II subunit alpha OS=Mus musculus OX=10090 GN=Csnk2a1 PE=1 SV=2	1.20061e-05	5.19996e-06	5.284	0.732537	-0.449027
Q6IRU2	Tropomyosin alpha-4 chain OS=Mus musculus OX=10090 GN=Tpm4 PE=1 SV=3	0.118365	0.0196719	1.70615	0.73237	-0.449355
Q9JKX6	ADP-sugar pyrophosphatase OS=Mus musculus OX=10090 GN=Nudt5 PE=1 SV=1	3.00006e-07	2.36186e-07	6.62675	0.732329	-0.449437
Q6PB44	Tyrosine-protein phosphatase non-receptor type 23 OS=Mus musculus OX=10090 GN=Ptpn23 PE=1 SV=2	0.0121806	0.00241624	2.61686	0.732308	-0.449478
Q3U1J4	DNA damage-binding protein 1 OS=Mus musculus OX=10090 GN=Ddb1 PE=1 SV=2	1.0988e-06	6.96397e-07	6.15714	0.732275	-0.449542
Q8R1G2	Carboxymethylenebutenolidase homolog OS=Mus musculus OX=10090 GN=Cmbl PE=1 SV=1	7.45501e-09	1.18618e-08	7.92585	0.731791	-0.450496
Q99LB6	Methionine adenosyltransferase 2 subunit beta OS=Mus musculus OX=10090 GN=Mat2b PE=1 SV=1	1.35508e-06	8.30948e-07	6.08043	0.731155	-0.451751
Q9CZD3	Glycine--tRNA ligase OS=Mus musculus OX=10090 GN=Gars1 PE=1 SV=1	4.10365e-06	2.08501e-06	5.68089	0.731108	-0.451844
P42669	Transcriptional activator protein Pur-alpha OS=Mus musculus OX=10090 GN=Pura PE=1 SV=1	0.000170261	5.21395e-05	4.28283	0.731074	-0.451912
Q922D4	Serine/threonine-protein phosphatase 6 regulatory subunit 3 OS=Mus musculus OX=10090 GN=Ppp6r3 PE=1 SV=1	2.99947e-07	2.36186e-07	6.62675	0.730654	-0.45274
Q80X85	28S ribosomal protein S7, mitochondrial OS=Mus musculus OX=10090 GN=Mrps7 PE=1 SV=1	0.00748357	0.00157109	2.8038	0.730547	-0.452952
Q32NZ6	Transmembrane channel-like protein 5 OS=Mus musculus OX=10090 GN=Tmc5 PE=2 SV=1	3.77063e-07	2.84976e-07	6.54519	0.730354	-0.453332
P61079	Ubiquitin-conjugating enzyme E2 D3 OS=Mus musculus OX=10090 GN=Ube2d3 PE=1 SV=1	0.00224569	0.000527914	3.27744	0.729761	-0.454505
Q60960	Importin subunit alpha-5 OS=Mus musculus OX=10090 GN=Kpna1 PE=1 SV=2	0.0590852	0.010319	1.98636	0.729711	-0.454602
Q7TMM9	Tubulin beta-2A chain OS=Mus musculus OX=10090 GN=Tubb2a PE=1 SV=1	0.000344959	9.77369e-05	4.00994	0.729619	-0.454786
P62821	Ras-related protein Rab-1A OS=Mus musculus OX=10090 GN=Rab1A PE=1 SV=3	0.0126572	0.0024993	2.60218	0.729512	-0.454996
Q6ZQL4	WD repeat-containing protein 43 OS=Mus musculus OX=10090 GN=Wdr43 PE=1 SV=2	4.61062e-05	1.67328e-05	4.77643	0.729373	-0.45527
P62880	Guanine nucleotide-binding protein G(I)/G(S)/G(T) subunit beta-2 OS=Mus musculus OX=10090 GN=Gnb2 PE=1 SV=3	9.35818e-06	4.22717e-06	5.37395	0.728966	-0.456076
Q9WTM5	RuvB-like 2 OS=Mus musculus OX=10090 GN=Ruvbl2 PE=1 SV=3	3.82271e-05	1.42497e-05	4.84619	0.727838	-0.458312
P50247	Adenosylhomocysteinase OS=Mus musculus OX=10090 GN=Ahcy PE=1 SV=3	1.14318e-09	2.92879e-09	8.53331	0.727768	-0.45845
O70310	Glycylpeptide N-tetradecanoyltransferase 1 OS=Mus musculus OX=10090 GN=Nmt1 PE=1 SV=1	2.92038e-07	2.32946e-07	6.63274	0.726854	-0.460262
O55060	Thiopurine S-methyltransferase OS=Mus musculus OX=10090 GN=Tpmt PE=1 SV=1	0.0214877	0.00404987	2.39256	0.726644	-0.460679
P17751	Triosephosphate isomerase OS=Mus musculus OX=10090 GN=Tpi1 PE=1 SV=4	0.000123826	3.93425e-05	4.40514	0.726228	-0.461505
Q3UDE2	Tubulin--tyrosine ligase-like protein 12 OS=Mus musculus OX=10090 GN=Ttll12 PE=1 SV=1	5.11321e-05	1.82933e-05	4.73771	0.725423	-0.463106
Q9JJ28	Protein flightless-1 homolog OS=Mus musculus OX=10090 GN=Flii PE=1 SV=1	2.52097e-05	9.97538e-06	5.00107	0.725391	-0.46317
Q8R1X6	Spartin OS=Mus musculus OX=10090 GN=Spart PE=1 SV=1	0.584867	0.0832057	1.07985	0.725248	-0.463454
P17742	Peptidyl-prolyl cis-trans isomerase A OS=Mus musculus OX=10090 GN=Ppia PE=1 SV=2	0.00307408	0.000696649	3.15699	0.725197	-0.463556
Q9CQM9	Glutaredoxin-3 OS=Mus musculus OX=10090 GN=Glrx3 PE=1 SV=1	2.68306e-09	5.30406e-09	8.27539	0.72503	-0.463888
Q9QWR8	Alpha-N-acetylgalactosaminidase OS=Mus musculus OX=10090 GN=Naga PE=1 SV=2	0.0472413	0.00838614	2.07644	0.72498	-0.463987
Q9JJI8	60S ribosomal protein L38 OS=Mus musculus OX=10090 GN=Rpl38 PE=1 SV=3	0.000274641	7.9452e-05	4.0999	0.724579	-0.464786
P70398	Probable ubiquitin carboxyl-terminal hydrolase FAF-X OS=Mus musculus OX=10090 GN=Usp9x PE=1 SV=2	0.00515884	0.00111878	2.95126	0.724555	-0.464832
O88908	Sterol O-acyltransferase 2 OS=Mus musculus OX=10090 GN=Soat2 PE=1 SV=2	0.0524779	0.00922903	2.03484	0.724315	-0.465311
Q99N96	39S ribosomal protein L1, mitochondrial OS=Mus musculus OX=10090 GN=Mrpl1 PE=1 SV=2	0.274636	0.0421449	1.37525	0.723435	-0.467065
P58021	Transmembrane 9 superfamily member 2 OS=Mus musculus OX=10090 GN=Tm9sf2 PE=1 SV=1	0.00387733	0.000857472	3.06678	0.722965	-0.468002
O88456	Calpain small subunit 1 OS=Mus musculus OX=10090 GN=Capns1 PE=1 SV=1	1.56771e-06	9.441e-07	6.02498	0.722933	-0.468066
Q8CAS9	Protein mono-ADP-ribosyltransferase PARP9 OS=Mus musculus OX=10090 GN=Parp9 PE=1 SV=2	0.00436496	0.000961091	3.01724	0.722554	-0.468823
P60843	Eukaryotic initiation factor 4A-I OS=Mus musculus OX=10090 GN=Eif4a1 PE=1 SV=1	1.04304e-08	1.55331e-08	7.80874	0.722357	-0.469216
Q9JK48	Endophilin-B1 OS=Mus musculus OX=10090 GN=Sh3glb1 PE=1 SV=1	2.67609e-05	1.04389e-05	4.98135	0.722109	-0.469711
Q9WTX6	Cullin-1 OS=Mus musculus OX=10090 GN=Cul1 PE=1 SV=1	0.000123156	3.92324e-05	4.40635	0.721991	-0.469947
Q9R099	Transducin beta-like protein 2 OS=Mus musculus OX=10090 GN=Tbl2 PE=1 SV=2	0.000195882	5.89227e-05	4.22972	0.721375	-0.471179
Q9Z2D0	Myotubularin-related protein 9 OS=Mus musculus OX=10090 GN=Mtmr9 PE=1 SV=2	0.107513	0.0179546	1.74582	0.721364	-0.471201
Q99J87	Probable ATP-dependent RNA helicase DHX58 OS=Mus musculus OX=10090 GN=Dhx58 PE=1 SV=2	0.37231	0.0553361	1.25699	0.721172	-0.471585
Q8C1B7	Septin-11 OS=Mus musculus OX=10090 GN=Septin11 PE=1 SV=4	9.77449e-09	1.49239e-08	7.82612	0.720708	-0.472513
P61620	Protein transport protein Sec61 subunit alpha isoform 1 OS=Mus musculus OX=10090 GN=Sec61a1 PE=1 SV=2	0.000256052	7.48045e-05	4.12607	0.72054	-0.47285
O70318	Band 4.1-like protein 2 OS=Mus musculus OX=10090 GN=Epb41l2 PE=1 SV=2	0.000104525	3.41242e-05	4.46694	0.720474	-0.472981
P97298	Pigment epithelium-derived factor OS=Mus musculus OX=10090 GN=Serpinf1 PE=1 SV=2	0.0187924	0.00357757	2.44641	0.720462	-0.473006
Q9CX34	Protein SGT1 homolog OS=Mus musculus OX=10090 GN=Sugt1 PE=1 SV=3	0.00050133	0.000135805	3.86709	0.72021	-0.47351
P08207	Protein S100-A10 OS=Mus musculus OX=10090 GN=S100a10 PE=1 SV=2	0.00498883	0.00108658	2.96394	0.720047	-0.473836
Q9QXD6	Fructose-1,6-bisphosphatase 1 OS=Mus musculus OX=10090 GN=Fbp1 PE=1 SV=3	8.36186e-07	5.56804e-07	6.2543	0.719964	-0.474003
O35465	Peptidyl-prolyl cis-trans isomerase FKBP8 OS=Mus musculus OX=10090 GN=Fkbp8 PE=1 SV=2	0.00493858	0.00107797	2.96739	0.719854	-0.474225
Q80WJ7	Protein LYRIC OS=Mus musculus OX=10090 GN=Mtdh PE=1 SV=1	1.62244e-06	9.69331e-07	6.01353	0.71965	-0.474633
Q9D662	Protein transport protein Sec23B OS=Mus musculus OX=10090 GN=Sec23b PE=1 SV=1	2.66574e-06	1.47162e-06	5.83221	0.719446	-0.475042
O35864	COP9 signalosome complex subunit 5 OS=Mus musculus OX=10090 GN=Cops5 PE=1 SV=3	0.262684	0.0404753	1.39281	0.719394	-0.475146
Q6P5F9	Exportin-1 OS=Mus musculus OX=10090 GN=Xpo1 PE=1 SV=1	2.54013e-05	1.0038e-05	4.99835	0.719262	-0.475412
P35550	rRNA 2'-O-methyltransferase fibrillarin OS=Mus musculus OX=10090 GN=Fbl PE=1 SV=2	1.44172e-06	8.80096e-07	6.05547	0.71918	-0.475576
Q8VEK0	Cell cycle control protein 50A OS=Mus musculus OX=10090 GN=Tmem30a PE=1 SV=1	3.14564e-05	1.20375e-05	4.91946	0.718722	-0.476495
Q9DB27	Malignant T-cell-amplified sequence 1 OS=Mus musculus OX=10090 GN=Mcts1 PE=1 SV=1	9.36848e-06	4.22717e-06	5.37395	0.718703	-0.476533
O70194	Eukaryotic translation initiation factor 3 subunit D OS=Mus musculus OX=10090 GN=Eif3d PE=1 SV=2	2.69631e-06	1.48474e-06	5.82835	0.718678	-0.476583
O35344	Importin subunit alpha-4 OS=Mus musculus OX=10090 GN=Kpna3 PE=1 SV=1	9.16479e-06	4.15386e-06	5.38155	0.718355	-0.477232
Q91WJ8	Far upstream element-binding protein 1 OS=Mus musculus OX=10090 GN=Fubp1 PE=1 SV=1	1.29557e-05	5.54769e-06	5.25589	0.7176	-0.478749
Q8VCA8	Secernin-2 OS=Mus musculus OX=10090 GN=Scrn2 PE=1 SV=1	2.12146e-08	2.71755e-08	7.56582	0.717319	-0.479313
Q9D8N0	Elongation factor 1-gamma OS=Mus musculus OX=10090 GN=Eef1g PE=1 SV=3	4.29966e-07	3.1937e-07	6.49571	0.717156	-0.479642
P10126	Elongation factor 1-alpha 1 OS=Mus musculus OX=10090 GN=Eef1a1 PE=1 SV=3	7.95338e-08	8.3042e-08	7.0807	0.716991	-0.479973
P68033	Actin, alpha cardiac muscle 1 OS=Mus musculus OX=10090 GN=Actc1 PE=1 SV=1	3.77761e-05	1.41164e-05	4.85028	0.716766	-0.480425
Q07813	Apoptosis regulator BAX OS=Mus musculus OX=10090 GN=Bax PE=1 SV=1	2.16667e-05	8.69868e-06	5.06055	0.716758	-0.480443
O88343	Electrogenic sodium bicarbonate cotransporter 1 OS=Mus musculus OX=10090 GN=Slc4a4 PE=1 SV=2	0.00462227	0.00101406	2.99394	0.716754	-0.48045
Q9CQS8	Protein transport protein Sec61 subunit beta OS=Mus musculus OX=10090 GN=Sec61b PE=1 SV=3	0.256866	0.0396799	1.40143	0.716695	-0.480569
Q61316	Heat shock 70 kDa protein 4 OS=Mus musculus OX=10090 GN=Hspa4 PE=1 SV=1	1.61573e-07	1.45374e-07	6.83751	0.716301	-0.481361
A3KMP2	Tetratricopeptide repeat protein 38 OS=Mus musculus OX=10090 GN=Ttc38 PE=1 SV=2	0.000224777	6.65551e-05	4.17682	0.716269	-0.481427
P26883	Peptidyl-prolyl cis-trans isomerase FKBP1A OS=Mus musculus OX=10090 GN=Fkbp1a PE=1 SV=2	7.18628e-06	3.36258e-06	5.47333	0.71598	-0.482009
Q8BTY1	Kynurenine--oxoglutarate transaminase 1 OS=Mus musculus OX=10090 GN=Kyat1 PE=1 SV=1	0.00126735	0.000313531	3.50372	0.715842	-0.482287
Q9D8S4	Oligoribonuclease, mitochondrial OS=Mus musculus OX=10090 GN=Rexo2 PE=1 SV=2	0.00346192	0.000774097	3.1112	0.715678	-0.482618
Q9D8T2	Gasdermin-D OS=Mus musculus OX=10090 GN=Gsdmdc1 PE=1 SV=1	0.00143638	0.000352464	3.45289	0.715579	-0.482817
Q9ERK4	Exportin-2 OS=Mus musculus OX=10090 GN=Cse1l PE=1 SV=1	0.00626011	0.00133087	2.87586	0.715499	-0.482978
P06745	Glucose-6-phosphate isomerase OS=Mus musculus OX=10090 GN=Gpi PE=1 SV=4	0.00341462	0.000764149	3.11682	0.715055	-0.483874
P42225	Signal transducer and activator of transcription 1 OS=Mus musculus OX=10090 GN=Stat1 PE=1 SV=1	0.00482131	0.00105313	2.97752	0.714438	-0.48512
P50396	Rab GDP dissociation inhibitor alpha OS=Mus musculus OX=10090 GN=Gdi1 PE=1 SV=3	4.04259e-08	4.66458e-08	7.33119	0.714425	-0.485145
Q9DCG6	Phenazine biosynthesis-like domain-containing protein 1 OS=Mus musculus OX=10090 GN=Pbld1 PE=1 SV=2	1.97177e-07	1.70311e-07	6.76876	0.714382	-0.485232
Q8BGQ7	Alanine--tRNA ligase, cytoplasmic OS=Mus musculus OX=10090 GN=Aars PE=1 SV=1	9.33497e-10	2.49741e-09	8.60251	0.71415	-0.485702
Q7TMK9	Heterogeneous nuclear ribonucleoprotein Q OS=Mus musculus OX=10090 GN=Syncrip PE=1 SV=2	4.38864e-07	3.25181e-07	6.48788	0.714124	-0.485754
P53026	60S ribosomal protein L10a OS=Mus musculus OX=10090 GN=Rpl10a PE=1 SV=3	7.46777e-07	5.06727e-07	6.29523	0.714111	-0.48578
Q9CZ30	Obg-like ATPase 1 OS=Mus musculus OX=10090 GN=Ola1 PE=1 SV=1	4.8489e-09	8.37645e-09	8.07694	0.714009	-0.485986
Q8VC57	BTB/POZ domain-containing protein KCTD5 OS=Mus musculus OX=10090 GN=Kctd5 PE=1 SV=1	0.000502651	0.000135954	3.86661	0.713938	-0.486129
Q60866	Phosphotriesterase-related protein OS=Mus musculus OX=10090 GN=Pter PE=1 SV=1	2.72566e-06	1.49818e-06	5.82444	0.712658	-0.488719
Q8BHA3	D-aminoacyl-tRNA deacylase 2 OS=Mus musculus OX=10090 GN=Dtd2 PE=1 SV=1	1.00915e-05	4.51298e-06	5.34554	0.712047	-0.489956
Q9WTX5	S-phase kinase-associated protein 1 OS=Mus musculus OX=10090 GN=Skp1 PE=1 SV=3	0.000104005	3.39913e-05	4.46863	0.71203	-0.48999
Q9D7X3	Dual specificity protein phosphatase 3 OS=Mus musculus OX=10090 GN=Dusp3 PE=1 SV=1	4.37423e-05	1.60483e-05	4.79457	0.711836	-0.490383
Q61171	Peroxiredoxin-2 OS=Mus musculus OX=10090 GN=Prdx2 PE=1 SV=3	3.85212e-06	1.97715e-06	5.70396	0.711715	-0.490628
Q61029	Lamina-associated polypeptide 2, isoforms beta/delta/epsilon/gamma OS=Mus musculus OX=10090 GN=Tmpo PE=1 SV=4	2.21844e-07	1.8693e-07	6.72832	0.71136	-0.491349
P62315	Small nuclear ribonucleoprotein Sm D1 OS=Mus musculus OX=10090 GN=Snrpd1 PE=1 SV=1	2.25821e-08	2.86842e-08	7.54236	0.711351	-0.491366
Q64374	Regucalcin OS=Mus musculus OX=10090 GN=Rgn PE=1 SV=1	0.00553333	0.00119145	2.92393	0.711212	-0.491647
Q9R1Q7	Proteolipid protein 2 OS=Mus musculus OX=10090 GN=Plp2 PE=1 SV=1	0.0277594	0.00514277	2.2888	0.711073	-0.49193
Q9D554	Splicing factor 3A subunit 3 OS=Mus musculus OX=10090 GN=Sf3a3 PE=1 SV=2	0.0074474	0.00156567	2.8053	0.711053	-0.491971
P62082	40S ribosomal protein S7 OS=Mus musculus OX=10090 GN=Rps7 PE=2 SV=1	3.62612e-10	1.20464e-09	8.91914	0.71075	-0.492585
Q9D819	Inorganic pyrophosphatase OS=Mus musculus OX=10090 GN=Ppa1 PE=1 SV=1	1.49233e-09	3.58054e-09	8.44605	0.710736	-0.492615
Q9JLF6	Protein-glutamine gamma-glutamyltransferase K OS=Mus musculus OX=10090 GN=Tgm1 PE=1 SV=2	0.0181672	0.00348266	2.45809	0.710468	-0.493158
P60710	Actin, cytoplasmic 1 OS=Mus musculus OX=10090 GN=Actb PE=1 SV=1	7.81729e-05	2.6733e-05	4.57295	0.709982	-0.494145
Q61595-8	Isoform 8 of Kinectin OS=Mus musculus OX=10090 GN=Ktn1	0.188909	0.0298689	1.52478	0.709879	-0.494354
Q9JIK5	Nucleolar RNA helicase 2 OS=Mus musculus OX=10090 GN=Ddx21 PE=1 SV=3	8.80288e-07	5.77269e-07	6.23862	0.709877	-0.494358
P47226	Testin OS=Mus musculus OX=10090 GN=Tes PE=1 SV=1	0.00172764	0.000416163	3.38074	0.709352	-0.495425
P10833	Ras-related protein R-Ras OS=Mus musculus OX=10090 GN=Rras PE=1 SV=1	9.35126e-08	9.42332e-08	7.0258	0.709333	-0.495464
P18760	Cofilin-1 OS=Mus musculus OX=10090 GN=Cfl1 PE=1 SV=3	4.59753e-06	2.29354e-06	5.63949	0.709246	-0.495641
P31230	Aminoacyl tRNA synthase complex-interacting multifunctional protein 1 OS=Mus musculus OX=10090 GN=Aimp1 PE=1 SV=2	0.0300514	0.00552608	2.25758	0.709186	-0.495764
Q9EQ32	Phosphoinositide 3-kinase adapter protein 1 OS=Mus musculus OX=10090 GN=Pik3ap1 PE=1 SV=1	0.00794961	0.001654	2.78146	0.708942	-0.496261
Q60598	Src substrate cortactin OS=Mus musculus OX=10090 GN=Cttn PE=1 SV=2	2.07157e-09	4.44157e-09	8.35246	0.708928	-0.496288
Q00PI9	Heterogeneous nuclear ribonucleoprotein U-like protein 2 OS=Mus musculus OX=10090 GN=Hnrnpul2 PE=1 SV=2	1.91803e-07	1.66622e-07	6.77827	0.708859	-0.496429
P28843	Dipeptidyl peptidase 4 OS=Mus musculus OX=10090 GN=Dpp4 PE=1 SV=3	0.01745	0.00336222	2.47337	0.708462	-0.497238
P70302	Stromal interaction molecule 1 OS=Mus musculus OX=10090 GN=Stim1 PE=1 SV=2	8.82807e-05	2.95224e-05	4.52985	0.708359	-0.497448
Q9CWL8	Beta-catenin-like protein 1 OS=Mus musculus OX=10090 GN=Ctnnbl1 PE=1 SV=1	0.0022069	0.00052001	3.28399	0.708184	-0.497804
P70168	Importin subunit beta-1 OS=Mus musculus OX=10090 GN=Kpnb1 PE=1 SV=2	1.62123e-07	1.45435e-07	6.83733	0.708037	-0.498102
Q99J36	THUMP domain-containing protein 1 OS=Mus musculus OX=10090 GN=Thumpd1 PE=1 SV=1	9.17154e-07	5.97557e-07	6.22362	0.707722	-0.498746
Q03145	Ephrin type-A receptor 2 OS=Mus musculus OX=10090 GN=Epha2 PE=1 SV=3	2.55493e-05	1.00702e-05	4.99696	0.707184	-0.499842
Q9CYZ2	Tumor protein D54 OS=Mus musculus OX=10090 GN=Tpd52l2 PE=1 SV=1	0.000588925	0.000157139	3.80371	0.706698	-0.500833
P11276	Fibronectin OS=Mus musculus OX=10090 GN=Fn1 PE=1 SV=4	0.00521735	0.00112834	2.94756	0.706396	-0.501451
P54823	Probable ATP-dependent RNA helicase DDX6 OS=Mus musculus OX=10090 GN=Ddx6 PE=1 SV=1	8.57671e-08	8.78929e-08	7.05605	0.705725	-0.502822
Q08943	FACT complex subunit SSRP1 OS=Mus musculus OX=10090 GN=Ssrp1 PE=1 SV=2	3.94223e-05	1.46231e-05	4.83496	0.705342	-0.503606
P97461	40S ribosomal protein S5 OS=Mus musculus OX=10090 GN=Rps5 PE=1 SV=3	1.34872e-09	3.31491e-09	8.47953	0.705137	-0.504025
Q9JHJ0	Tropomodulin-3 OS=Mus musculus OX=10090 GN=Tmod3 PE=1 SV=1	3.69469e-07	2.82772e-07	6.54856	0.705034	-0.504236
Q9CQT1	Methylthioribose-1-phosphate isomerase OS=Mus musculus OX=10090 GN=Mri1 PE=1 SV=1	0.00384534	0.000851019	3.07006	0.704184	-0.505977
Q8JZQ9	Eukaryotic translation initiation factor 3 subunit B OS=Mus musculus OX=10090 GN=Eif3b PE=1 SV=1	1.75098e-07	1.55689e-07	6.80774	0.704057	-0.506235
P13707	Glycerol-3-phosphate dehydrogenase [NAD(+)], cytoplasmic OS=Mus musculus OX=10090 GN=Gpd1 PE=1 SV=3	1.23179e-06	7.64651e-07	6.11654	0.703566	-0.507241
Q9Z1Z2	Serine-threonine kinase receptor-associated protein OS=Mus musculus OX=10090 GN=Strap PE=1 SV=2	3.21808e-09	6.23629e-09	8.20507	0.703258	-0.507874
P67984	60S ribosomal protein L22 OS=Mus musculus OX=10090 GN=Rpl22 PE=1 SV=2	4.05482e-07	3.04173e-07	6.51688	0.702805	-0.508803
Q9DCS2	Methyltransferase-like 26 OS=Mus musculus OX=10090 GN=Mettl26 PE=1 SV=1	0.000446212	0.00012325	3.90921	0.702611	-0.509203
P28474	Alcohol dehydrogenase class-3 OS=Mus musculus OX=10090 GN=Adh5 PE=1 SV=3	2.44662e-07	2.02088e-07	6.69446	0.702357	-0.509723
A1L317	Keratin, type I cytoskeletal 24 OS=Mus musculus OX=10090 GN=Krt24 PE=2 SV=2	0.356788	0.0533966	1.27249	0.702231	-0.509982
Q64339	Ubiquitin-like protein ISG15 OS=Mus musculus OX=10090 GN=Isg15 PE=1 SV=4	0.028983	0.00534915	2.27172	0.701824	-0.510818
Q922H4	Mannose-1-phosphate guanyltransferase alpha OS=Mus musculus OX=10090 GN=Gmppa PE=1 SV=1	0.000504761	0.000136367	3.86529	0.701646	-0.511184
G5E870	E3 ubiquitin-protein ligase TRIP12 OS=Mus musculus OX=10090 GN=Trip12 PE=1 SV=1	1.65088e-06	9.78586e-07	6.0094	0.70039	-0.51377
Q91YI0	Argininosuccinate lyase OS=Mus musculus OX=10090 GN=Asl PE=1 SV=1	8.64729e-07	5.68299e-07	6.24542	0.700128	-0.514309
Q99LF4	RNA-splicing ligase RtcB homolog OS=Mus musculus OX=10090 GN=Rtcb PE=1 SV=1	4.16778e-10	1.33001e-09	8.87614	0.699992	-0.514589
Q99KK2	N-acylneuraminate cytidylyltransferase OS=Mus musculus OX=10090 GN=Cmas PE=1 SV=2	0.000473621	0.000129667	3.88717	0.699966	-0.514644
P31809	Carcinoembryonic antigen-related cell adhesion molecule 1 OS=Mus musculus OX=10090 GN=Ceacam1 PE=1 SV=1	0.000308811	8.85742e-05	4.05269	0.699933	-0.514712
Q9ESW8	Pyroglutamyl-peptidase 1 OS=Mus musculus OX=10090 GN=Pgpep1 PE=1 SV=1	3.81807e-05	1.42497e-05	4.84619	0.699917	-0.514744
P14094	Sodium/potassium-transporting ATPase subunit beta-1 OS=Mus musculus OX=10090 GN=Atp1b1 PE=1 SV=1	1.19695e-07	1.1451e-07	6.94116	0.699805	-0.514975
P67871	Casein kinase II subunit beta OS=Mus musculus OX=10090 GN=Csnk2b PE=1 SV=1	1.13987e-08	1.64879e-08	7.78284	0.699786	-0.515014
Q8BJF9	Charged multivesicular body protein 2b OS=Mus musculus OX=10090 GN=Chmp2b PE=1 SV=1	0.0005106	0.000137699	3.86107	0.699779	-0.515028
P62858	40S ribosomal protein S28 OS=Mus musculus OX=10090 GN=Rps28 PE=1 SV=1	9.19854e-05	3.05922e-05	4.51439	0.699766	-0.515056
Q78JE5	F-box only protein 22 OS=Mus musculus OX=10090 GN=Fbxo22 PE=1 SV=2	4.50643e-05	1.63941e-05	4.78531	0.699291	-0.516035
P30416	Peptidyl-prolyl cis-trans isomerase FKBP4 OS=Mus musculus OX=10090 GN=Fkbp4 PE=1 SV=5	7.45551e-08	7.85327e-08	7.10495	0.699262	-0.516095
Q8R081	Heterogeneous nuclear ribonucleoprotein L OS=Mus musculus OX=10090 GN=Hnrnpl PE=1 SV=2	3.32885e-06	1.76243e-06	5.75389	0.699024	-0.516585
Q9D883	Splicing factor U2AF 35 kDa subunit OS=Mus musculus OX=10090 GN=U2af1 PE=1 SV=4	0.00778565	0.00162436	2.78932	0.698973	-0.516692
Q9DC50	Peroxisomal carnitine O-octanoyltransferase OS=Mus musculus OX=10090 GN=Crot PE=1 SV=1	0.013114	0.00258106	2.5882	0.698211	-0.518266
P63028	Translationally-controlled tumor protein OS=Mus musculus OX=10090 GN=Tpt1 PE=1 SV=1	1.14903e-07	1.10979e-07	6.95476	0.698184	-0.518321
P70372	ELAV-like protein 1 OS=Mus musculus OX=10090 GN=Elavl1 PE=1 SV=2	1.02357e-08	1.55126e-08	7.80931	0.697436	-0.519866
Q8VBZ3	Cleft lip and palate transmembrane protein 1 homolog OS=Mus musculus OX=10090 GN=Clptm1 PE=1 SV=1	5.78527e-05	2.03604e-05	4.69121	0.697062	-0.520641
Q9WTL7	Acyl-protein thioesterase 2 OS=Mus musculus OX=10090 GN=Lypla2 PE=1 SV=1	4.20476e-08	4.81495e-08	7.31741	0.697044	-0.520678
Q9ESX5	H/ACA ribonucleoprotein complex subunit DKC1 OS=Mus musculus OX=10090 GN=Dkc1 PE=1 SV=4	1.11017e-08	1.62922e-08	7.78802	0.696551	-0.521699
P13439	Uridine 5'-monophosphate synthase OS=Mus musculus OX=10090 GN=Umps PE=1 SV=3	1.88149e-05	7.6554e-06	5.11603	0.696523	-0.521758
P16858	Glyceraldehyde-3-phosphate dehydrogenase OS=Mus musculus OX=10090 GN=Gapdh PE=1 SV=2	1.12758e-05	4.95467e-06	5.30499	0.696001	-0.522839
Q9DCE5	p21-activated protein kinase-interacting protein 1 OS=Mus musculus OX=10090 GN=Pak1ip1 PE=1 SV=2	0.000118332	3.78552e-05	4.42187	0.695839	-0.523175
Q8BWY3	Eukaryotic peptide chain release factor subunit 1 OS=Mus musculus OX=10090 GN=Etf1 PE=1 SV=4	3.73812e-06	1.92517e-06	5.71553	0.695516	-0.523845
Q99LI8	Hepatocyte growth factor-regulated tyrosine kinase substrate OS=Mus musculus OX=10090 GN=Hgs PE=1 SV=2	0.0383931	0.00690464	2.16086	0.695321	-0.52425
Q80UG5-3	Isoform 3 of Septin-9 OS=Mus musculus OX=10090 GN=Septin9	1.44397e-06	8.80096e-07	6.05547	0.695281	-0.524333
Q9D7G0	Ribose-phosphate pyrophosphokinase 1 OS=Mus musculus OX=10090 GN=Prps1 PE=1 SV=4	0.104308	0.0175381	1.75602	0.695253	-0.524389
Q922K7	Probable 28S rRNA (cytosine-C(5))-methyltransferase OS=Mus musculus OX=10090 GN=Nop2 PE=1 SV=1	6.93007e-07	4.75066e-07	6.32325	0.695235	-0.524426
P63242	Eukaryotic translation initiation factor 5A-1 OS=Mus musculus OX=10090 GN=Eif5a PE=1 SV=2	8.09125e-09	1.274e-08	7.89483	0.695167	-0.524568
P62774	Myotrophin OS=Mus musculus OX=10090 GN=Mtpn PE=1 SV=2	0.00289144	0.00066021	3.18032	0.695013	-0.524889
Q3UQ44	Ras GTPase-activating-like protein IQGAP2 OS=Mus musculus OX=10090 GN=Iqgap2 PE=1 SV=2	6.18246e-07	4.33456e-07	6.36305	0.694937	-0.525045
Q9R0P5	Destrin OS=Mus musculus OX=10090 GN=Dstn PE=1 SV=3	4.38045e-05	1.60517e-05	4.79448	0.694359	-0.526246
P28271	Cytoplasmic aconitate hydratase OS=Mus musculus OX=10090 GN=Aco1 PE=1 SV=3	3.75213e-08	4.41367e-08	7.3552	0.694171	-0.526637
Q5F285	Transmembrane protein 256 OS=Mus musculus OX=10090 GN=Tmem256 PE=1 SV=1	6.36395e-06	3.03454e-06	5.51791	0.694084	-0.526819
Q6DFW4	Nucleolar protein 58 OS=Mus musculus OX=10090 GN=Nop58 PE=1 SV=1	1.39972e-05	5.95151e-06	5.22537	0.693963	-0.52707
Q61584	Fragile X mental retardation syndrome-related protein 1 OS=Mus musculus OX=10090 GN=Fxr1 PE=1 SV=2	0.000231577	6.85013e-05	4.1643	0.693337	-0.528371
P14152	Malate dehydrogenase, cytoplasmic OS=Mus musculus OX=10090 GN=Mdh1 PE=1 SV=3	4.79015e-07	3.51485e-07	6.45409	0.693222	-0.52861
Q8C4J7	Transducin beta-like protein 3 OS=Mus musculus OX=10090 GN=Tbl3 PE=2 SV=1	8.10711e-08	8.39265e-08	7.0761	0.693168	-0.528722
P16460	Argininosuccinate synthase OS=Mus musculus OX=10090 GN=Ass1 PE=1 SV=1	0.00252676	0.000588951	3.22992	0.692578	-0.529952
P62827	GTP-binding nuclear protein Ran OS=Mus musculus OX=10090 GN=Ran PE=1 SV=3	1.8567e-05	7.59542e-06	5.11945	0.692201	-0.530737
P19096	Fatty acid synthase OS=Mus musculus OX=10090 GN=Fasn PE=1 SV=2	0.00792649	0.00165146	2.78213	0.692047	-0.531057
Q8VI36	Paxillin OS=Mus musculus OX=10090 GN=Pxn PE=1 SV=1	4.40129e-06	2.20657e-06	5.65628	0.691959	-0.531241
P50543	Protein S100-A11 OS=Mus musculus OX=10090 GN=S100a11 PE=1 SV=1	0.0148113	0.00289253	2.53872	0.691451	-0.5323
Q8BX02	KN motif and ankyrin repeat domain-containing protein 2 OS=Mus musculus OX=10090 GN=Kank2 PE=1 SV=1	0.000575795	0.000154044	3.81236	0.690766	-0.53373
O35685	Nuclear migration protein nudC OS=Mus musculus OX=10090 GN=Nudc PE=1 SV=1	2.84049e-05	1.10233e-05	4.95769	0.690725	-0.533816
P42227	Signal transducer and activator of transcription 3 OS=Mus musculus OX=10090 GN=Stat3 PE=1 SV=2	1.87716e-05	7.6554e-06	5.11603	0.690243	-0.534824
Q9CQV8	14-3-3 protein beta/alpha OS=Mus musculus OX=10090 GN=Ywhab PE=1 SV=3	0.000254666	7.45291e-05	4.12767	0.690079	-0.535166
P26039	Talin-1 OS=Mus musculus OX=10090 GN=Tln1 PE=1 SV=2	3.17092e-05	1.21189e-05	4.91654	0.690066	-0.535193
Q8BXC6	COMM domain-containing protein 2 OS=Mus musculus OX=10090 GN=Commd2 PE=1 SV=1	1.1908e-08	1.70829e-08	7.76744	0.689826	-0.535696
P21958	Antigen peptide transporter 1 OS=Mus musculus OX=10090 GN=Tap1 PE=1 SV=3	1.41537e-05	5.98999e-06	5.22257	0.689647	-0.53607
P48024	Eukaryotic translation initiation factor 1 OS=Mus musculus OX=10090 GN=Eif1 PE=1 SV=2	0.114941	0.0191238	1.71843	0.688991	-0.537443
Q8BT60	Copine-3 OS=Mus musculus OX=10090 GN=Cpne3 PE=1 SV=2	4.83746e-08	5.4568e-08	7.26306	0.688807	-0.537828
Q8R5F7	Interferon-induced helicase C domain-containing protein 1 OS=Mus musculus OX=10090 GN=Ifih1 PE=1 SV=1	0.000496379	0.000134705	3.87062	0.688804	-0.537835
P84091	AP-2 complex subunit mu OS=Mus musculus OX=10090 GN=Ap2m1 PE=1 SV=1	1.34212e-06	8.24671e-07	6.08372	0.688433	-0.538613
P62242	40S ribosomal protein S8 OS=Mus musculus OX=10090 GN=Rps8 PE=1 SV=2	1.7932e-05	7.37558e-06	5.1322	0.688374	-0.538735
Q8C1A5	Thimet oligopeptidase OS=Mus musculus OX=10090 GN=Thop1 PE=1 SV=1	6.77353e-06	3.19481e-06	5.49556	0.688232	-0.539033
O35609	Secretory carrier-associated membrane protein 3 OS=Mus musculus OX=10090 GN=Scamp3 PE=1 SV=3	0.017943	0.00344494	2.46282	0.687982	-0.539556
Q8BZW8	NHL repeat-containing protein 2 OS=Mus musculus OX=10090 GN=Nhlrc2 PE=1 SV=1	0.0151751	0.00295324	2.5297	0.687767	-0.540008
P70670	Nascent polypeptide-associated complex subunit alpha, muscle-specific form OS=Mus musculus OX=10090 GN=Naca PE=1 SV=2	2.68439e-09	5.30406e-09	8.27539	0.687754	-0.540035
Q91VR5	ATP-dependent RNA helicase DDX1 OS=Mus musculus OX=10090 GN=Ddx1 PE=1 SV=1	1.9757e-06	1.14412e-06	5.94153	0.68768	-0.540191
P19221	Prothrombin OS=Mus musculus OX=10090 GN=F2 PE=1 SV=1	4.80971e-06	2.38757e-06	5.62204	0.687667	-0.540217
Q3UMF0-4	Isoform 4 of Cordon-bleu protein-like 1 OS=Mus musculus OX=10090 GN=Cobll1	3.4927e-07	2.70047e-07	6.56856	0.687358	-0.540867
Q8VDQ1	Prostaglandin reductase 2 OS=Mus musculus OX=10090 GN=Ptgr2 PE=1 SV=2	1.60027e-07	1.45247e-07	6.83789	0.687244	-0.541105
Q920A5	Retinoid-inducible serine carboxypeptidase OS=Mus musculus OX=10090 GN=Scpep1 PE=1 SV=2	7.81505e-07	5.24119e-07	6.28057	0.686522	-0.542621
Q9Z1Q9	Valine--tRNA ligase OS=Mus musculus OX=10090 GN=Vars PE=1 SV=1	1.20297e-07	1.14723e-07	6.94035	0.685835	-0.544067
Q62470	Integrin alpha-3 OS=Mus musculus OX=10090 GN=Itga3 PE=1 SV=1	2.64495e-05	1.03441e-05	4.98531	0.685662	-0.54443
Q9Z0U1	Tight junction protein ZO-2 OS=Mus musculus OX=10090 GN=Tjp2 PE=1 SV=2	1.18653e-05	5.15378e-06	5.28787	0.685539	-0.54469
P14206	40S ribosomal protein SA OS=Mus musculus OX=10090 GN=Rpsa PE=1 SV=4	2.78081e-07	2.23583e-07	6.65056	0.684859	-0.546121
Q6PFR5	Transformer-2 protein homolog alpha OS=Mus musculus OX=10090 GN=Tra2a PE=1 SV=1	6.03172e-10	1.78771e-09	8.7477	0.684683	-0.546491
Q78PY7	Staphylococcal nuclease domain-containing protein 1 OS=Mus musculus OX=10090 GN=Snd1 PE=1 SV=1	3.18404e-08	3.87431e-08	7.41181	0.684658	-0.546545
Q9JK81	UPF0160 protein MYG1, mitochondrial OS=Mus musculus OX=10090 GN=Myg1 PE=1 SV=1	3.15365e-06	1.69474e-06	5.7709	0.68461	-0.546646
Q91V12-4	Isoform D of Cytosolic acyl coenzyme A thioester hydrolase OS=Mus musculus OX=10090 GN=Acot7	2.97093e-05	1.14414e-05	4.94152	0.684141	-0.547635
Q9R1T2	SUMO-activating enzyme subunit 1 OS=Mus musculus OX=10090 GN=Sae1 PE=1 SV=1	1.59241e-07	1.45001e-07	6.83863	0.683778	-0.5484
P35492	Histidine ammonia-lyase OS=Mus musculus OX=10090 GN=Hal PE=1 SV=1	0.00214416	0.00050562	3.29618	0.683459	-0.549073
Q62418	Drebrin-like protein OS=Mus musculus OX=10090 GN=Dbnl PE=1 SV=2	0.000242276	7.13869e-05	4.14638	0.682803	-0.550459
P68372	Tubulin beta-4B chain OS=Mus musculus OX=10090 GN=Tubb4b PE=1 SV=1	9.00402e-06	4.08712e-06	5.38858	0.682652	-0.550777
P32067	Lupus La protein homolog OS=Mus musculus OX=10090 GN=Ssb PE=1 SV=1	2.5683e-06	1.42726e-06	5.8455	0.682324	-0.55147
Q64471	Glutathione S-transferase theta-1 OS=Mus musculus OX=10090 GN=Gstt1 PE=1 SV=4	0.00701107	0.00148115	2.8294	0.68194	-0.552284
Q9DBG3	AP-2 complex subunit beta OS=Mus musculus OX=10090 GN=Ap2b1 PE=1 SV=1	1.37163e-07	1.27981e-07	6.89285	0.681162	-0.553929
Q9R0N0	Galactokinase OS=Mus musculus OX=10090 GN=Galk1 PE=1 SV=2	6.50281e-08	7.07149e-08	7.15049	0.680627	-0.555063
Q99KC8	von Willebrand factor A domain-containing protein 5A OS=Mus musculus OX=10090 GN=Vwa5a PE=1 SV=2	8.4087e-06	3.8633e-06	5.41304	0.680247	-0.55587
P99024	Tubulin beta-5 chain OS=Mus musculus OX=10090 GN=Tubb5 PE=1 SV=1	4.7262e-05	1.70703e-05	4.76776	0.680104	-0.556172
Q62348	Translin OS=Mus musculus OX=10090 GN=Tsn PE=1 SV=1	3.98907e-06	2.03363e-06	5.69173	0.67984	-0.556732
Q6ZWN5	40S ribosomal protein S9 OS=Mus musculus OX=10090 GN=Rps9 PE=1 SV=3	4.85284e-05	1.74859e-05	4.75731	0.679564	-0.557319
Q8R1B4	Eukaryotic translation initiation factor 3 subunit C OS=Mus musculus OX=10090 GN=Eif3c PE=1 SV=1	2.96266e-08	3.6261e-08	7.44056	0.679542	-0.557366
P25444	40S ribosomal protein S2 OS=Mus musculus OX=10090 GN=Rps2 PE=1 SV=3	2.95167e-11	2.02801e-10	9.69293	0.679505	-0.557445
Q9JJ80	Ribosome production factor 2 homolog OS=Mus musculus OX=10090 GN=Rpf2 PE=2 SV=2	6.90472e-08	7.42839e-08	7.12911	0.678767	-0.559011
P53986	Monocarboxylate transporter 1 OS=Mus musculus OX=10090 GN=Slc16a1 PE=1 SV=1	0.000719113	0.000188222	3.72533	0.678692	-0.559171
P42208	Septin-2 OS=Mus musculus OX=10090 GN=Septin2 PE=1 SV=2	1.83176e-09	4.05306e-09	8.39222	0.678691	-0.559173
P62245	40S ribosomal protein S15a OS=Mus musculus OX=10090 GN=Rps15a PE=1 SV=2	7.2312e-10	2.06234e-09	8.68564	0.678506	-0.559567
Q9D358	Low molecular weight phosphotyrosine protein phosphatase OS=Mus musculus OX=10090 GN=Acp1 PE=1 SV=3	0.000333339	9.49786e-05	4.02237	0.67841	-0.55977
Q9WU84	Copper chaperone for superoxide dismutase OS=Mus musculus OX=10090 GN=Ccs PE=1 SV=1	4.10612e-05	1.51751e-05	4.81887	0.678338	-0.559923
P11679	Keratin, type II cytoskeletal 8 OS=Mus musculus OX=10090 GN=Krt8 PE=1 SV=4	7.1209e-05	2.44907e-05	4.611	0.67783	-0.561005
O70551	SRSF protein kinase 1 OS=Mus musculus OX=10090 GN=Srpk1 PE=1 SV=2	4.47741e-05	1.63278e-05	4.78707	0.677804	-0.56106
P26369	Splicing factor U2AF 65 kDa subunit OS=Mus musculus OX=10090 GN=U2af2 PE=1 SV=3	3.07242e-10	1.08003e-09	8.96656	0.67759	-0.561516
Q6AW69	Cingulin-like protein 1 OS=Mus musculus OX=10090 GN=Cgnl1 PE=1 SV=2	0.00401529	0.000886036	3.05255	0.677378	-0.561967
P68040	Receptor of activated protein C kinase 1 OS=Mus musculus OX=10090 GN=Rack1 PE=1 SV=3	4.14791e-06	2.10044e-06	5.67769	0.677309	-0.562115
Q91V76	Ester hydrolase C11orf54 homolog OS=Mus musculus OX=10090 PE=1 SV=1	6.69935e-10	1.9474e-09	8.71055	0.677178	-0.562394
Q9CXS4	Centromere protein V OS=Mus musculus OX=10090 GN=Cenpv PE=1 SV=2	2.01065e-07	1.73174e-07	6.76152	0.676945	-0.56289
Q9WU28	Prefoldin subunit 5 OS=Mus musculus OX=10090 GN=Pfdn5 PE=1 SV=1	1.65594e-08	2.2151e-08	7.65461	0.676436	-0.563974
Q9D0L8	mRNA cap guanine-N7 methyltransferase OS=Mus musculus OX=10090 GN=Rnmt PE=1 SV=1	9.87657e-05	3.25605e-05	4.48731	0.676412	-0.564026
P18572	Basigin OS=Mus musculus OX=10090 GN=Bsg PE=1 SV=2	3.03216e-06	1.64275e-06	5.78443	0.676365	-0.564127
P60335	Poly(rC)-binding protein 1 OS=Mus musculus OX=10090 GN=Pcbp1 PE=1 SV=1	6.87133e-06	3.23564e-06	5.49004	0.676293	-0.56428
E9Q5C9	Nucleolar and coiled-body phosphoprotein 1 OS=Mus musculus OX=10090 GN=Nolc1 PE=1 SV=1	9.2044e-07	5.98408e-07	6.223	0.676151	-0.564582
P23116	Eukaryotic translation initiation factor 3 subunit A OS=Mus musculus OX=10090 GN=Eif3a PE=1 SV=5	5.25065e-10	1.60337e-09	8.79497	0.6761	-0.564691
P62320	Small nuclear ribonucleoprotein Sm D3 OS=Mus musculus OX=10090 GN=Snrpd3 PE=1 SV=1	3.68984e-06	1.90681e-06	5.71969	0.675966	-0.564978
P45591	Cofilin-2 OS=Mus musculus OX=10090 GN=Cfl2 PE=1 SV=1	5.10378e-06	2.51292e-06	5.59982	0.67586	-0.565205
Q7TNG5	Echinoderm microtubule-associated protein-like 2 OS=Mus musculus OX=10090 GN=Eml2 PE=1 SV=1	3.61582e-08	4.30356e-08	7.36617	0.675846	-0.565233
P51410	60S ribosomal protein L9 OS=Mus musculus OX=10090 GN=Rpl9 PE=2 SV=2	1.0817e-08	1.59517e-08	7.79719	0.675332	-0.566331
Q8R2K1	Fucose mutarotase OS=Mus musculus OX=10090 GN=Fuom PE=1 SV=1	3.88492e-06	1.9906e-06	5.70102	0.675306	-0.566386
Q78JT3	3-hydroxyanthranilate 3,4-dioxygenase OS=Mus musculus OX=10090 GN=Haao PE=1 SV=1	1.84111e-09	4.05306e-09	8.39222	0.67472	-0.567639
Q920E5	Farnesyl pyrophosphate synthase OS=Mus musculus OX=10090 GN=Fdps PE=1 SV=1	1.80347e-05	7.40774e-06	5.13031	0.67413	-0.568901
P14148	60S ribosomal protein L7 OS=Mus musculus OX=10090 GN=Rpl7 PE=1 SV=2	2.98612e-07	2.36186e-07	6.62675	0.673743	-0.56973
Q5SW19	Clustered mitochondria protein homolog OS=Mus musculus OX=10090 GN=Cluh PE=1 SV=2	7.80709e-07	5.24119e-07	6.28057	0.673584	-0.57007
Q9R1C7	Pre-mRNA-processing factor 40 homolog A OS=Mus musculus OX=10090 GN=Prpf40a PE=1 SV=1	0.000101116	3.31546e-05	4.47946	0.673536	-0.570172
Q689Z5	Protein strawberry notch homolog 1 OS=Mus musculus OX=10090 GN=Sbno1 PE=1 SV=2	0.00100787	0.000255185	3.59315	0.673458	-0.57034
O70400	PDZ and LIM domain protein 1 OS=Mus musculus OX=10090 GN=Pdlim1 PE=1 SV=4	0.00312783	0.00070724	3.15043	0.673173	-0.570952
P17426	AP-2 complex subunit alpha-1 OS=Mus musculus OX=10090 GN=Ap2a1 PE=1 SV=1	0.000216962	6.44936e-05	4.19048	0.672681	-0.572005
Q6ZWY3	40S ribosomal protein S27-like OS=Mus musculus OX=10090 GN=Rps27l PE=1 SV=3	6.6134e-08	7.16598e-08	7.14472	0.672566	-0.572253
P14733	Lamin-B1 OS=Mus musculus OX=10090 GN=Lmnb1 PE=1 SV=3	8.19669e-05	2.78109e-05	4.55578	0.672354	-0.572708
O35215	D-dopachrome decarboxylase OS=Mus musculus OX=10090 GN=Ddt PE=1 SV=3	5.70338e-07	4.04741e-07	6.39282	0.671992	-0.573483
P34927	Asialoglycoprotein receptor 1 OS=Mus musculus OX=10090 GN=Asgr1 PE=1 SV=4	8.56856e-05	2.89751e-05	4.53797	0.671763	-0.573975
Q8K157	Aldose 1-epimerase OS=Mus musculus OX=10090 GN=Galm PE=1 SV=1	1.55772e-11	1.28583e-10	9.89081	0.671622	-0.574278
P09405	Nucleolin OS=Mus musculus OX=10090 GN=Ncl PE=1 SV=2	3.91755e-08	4.57267e-08	7.33983	0.671466	-0.574615
P62259	14-3-3 protein epsilon OS=Mus musculus OX=10090 GN=Ywhae PE=1 SV=1	2.29925e-07	1.93081e-07	6.71426	0.671429	-0.574694
Q9D892	Inosine triphosphate pyrophosphatase OS=Mus musculus OX=10090 GN=Itpa PE=1 SV=2	9.22261e-06	4.17381e-06	5.37947	0.671418	-0.574718
Q8BJU0	Small glutamine-rich tetratricopeptide repeat-containing protein alpha OS=Mus musculus OX=10090 GN=Sgta PE=1 SV=2	1.01632e-06	6.49565e-07	6.18738	0.671069	-0.575467
Q9JIF0	Protein arginine N-methyltransferase 1 OS=Mus musculus OX=10090 GN=Prmt1 PE=1 SV=1	0.000115426	3.70431e-05	4.43129	0.670359	-0.576995
Q9CWS0	N(G),N(G)-dimethylarginine dimethylaminohydrolase 1 OS=Mus musculus OX=10090 GN=Ddah1 PE=1 SV=3	4.77178e-09	8.2906e-09	8.08141	0.670341	-0.577032
P07724	Serum albumin OS=Mus musculus OX=10090 GN=Alb PE=1 SV=3	0.00013956	4.35689e-05	4.36082	0.670213	-0.577308
Q9D6N5	Dr1-associated corepressor OS=Mus musculus OX=10090 GN=Drap1 PE=1 SV=3	1.58051e-07	1.4479e-07	6.83926	0.670029	-0.577704
Q9CXW4	60S ribosomal protein L11 OS=Mus musculus OX=10090 GN=Rpl11 PE=1 SV=4	8.7033e-05	2.93323e-05	4.53265	0.669097	-0.579713
Q9DAK9	14 kDa phosphohistidine phosphatase OS=Mus musculus OX=10090 GN=Phpt1 PE=1 SV=1	0.184967	0.0293223	1.5328	0.668721	-0.580525
P58252	Elongation factor 2 OS=Mus musculus OX=10090 GN=Eef2 PE=1 SV=2	1.17829e-06	7.3597e-07	6.13314	0.667763	-0.582592
Q8CHR6	Dihydropyrimidine dehydrogenase [NADP(+)] OS=Mus musculus OX=10090 GN=Dpyd PE=1 SV=1	0.064308	0.011173	1.95183	0.667511	-0.583137
Q3TKT4	Transcription activator BRG1 OS=Mus musculus OX=10090 GN=Smarca4 PE=1 SV=1	0.000123892	3.93425e-05	4.40514	0.66724	-0.583723
O70492	Sorting nexin-3 OS=Mus musculus OX=10090 GN=Snx3 PE=1 SV=3	7.17402e-06	3.36247e-06	5.47334	0.666305	-0.585745
Q9DCF9	Translocon-associated protein subunit gamma OS=Mus musculus OX=10090 GN=Ssr3 PE=1 SV=1	2.3854e-05	9.47613e-06	5.02337	0.666194	-0.585986
P61290	Proteasome activator complex subunit 3 OS=Mus musculus OX=10090 GN=Psme3 PE=1 SV=1	1.52264e-09	3.62451e-09	8.44075	0.666061	-0.586274
Q9DCQ2	Putative L-aspartate dehydrogenase OS=Mus musculus OX=10090 GN=Aspdh PE=1 SV=1	1.02747e-08	1.55126e-08	7.80931	0.665799	-0.586842
P09803	Cadherin-1 OS=Mus musculus OX=10090 GN=Cdh1 PE=1 SV=1	0.0369393	0.00667893	2.17529	0.665761	-0.586924
O55023	Inositol monophosphatase 1 OS=Mus musculus OX=10090 GN=Impa1 PE=1 SV=1	8.45603e-06	3.86741e-06	5.41258	0.665285	-0.587955
Q91YJ2	Sorting nexin-4 OS=Mus musculus OX=10090 GN=Snx4 PE=1 SV=1	2.51043e-09	5.16281e-09	8.28711	0.665222	-0.588092
P61759	Prefoldin subunit 3 OS=Mus musculus OX=10090 GN=Vbp1 PE=1 SV=2	0.00241439	0.000564501	3.24834	0.664714	-0.589194
P00375	Dihydrofolate reductase OS=Mus musculus OX=10090 GN=Dhfr PE=1 SV=3	2.79907e-08	3.45384e-08	7.4617	0.664121	-0.590481
Q8BMJ3	Eukaryotic translation initiation factor 1A, X-chromosomal OS=Mus musculus OX=10090 GN=Eif1ax PE=2 SV=3	0.000763025	0.000198171	3.70296	0.663966	-0.590819
P97449	Aminopeptidase N OS=Mus musculus OX=10090 GN=Anpep PE=1 SV=4	0.000484677	0.000131766	3.8802	0.663957	-0.590838
E9Q555	E3 ubiquitin-protein ligase RNF213 OS=Mus musculus OX=10090 GN=Rnf213 PE=1 SV=2	2.93602e-06	1.5988e-06	5.79621	0.663774	-0.591236
Q9D0I8	mRNA turnover protein 4 homolog OS=Mus musculus OX=10090 GN=Mrto4 PE=1 SV=1	1.12163e-06	7.06402e-07	6.15095	0.663564	-0.591692
Q8VDN2	Sodium/potassium-transporting ATPase subunit alpha-1 OS=Mus musculus OX=10090 GN=Atp1a1 PE=1 SV=1	1.96109e-08	2.5336e-08	7.59626	0.663334	-0.592192
Q9Z1F9	SUMO-activating enzyme subunit 2 OS=Mus musculus OX=10090 GN=Uba2 PE=1 SV=1	9.64873e-08	9.65869e-08	7.01508	0.663195	-0.592495
P07356	Annexin A2 OS=Mus musculus OX=10090 GN=Anxa2 PE=1 SV=2	5.9447e-06	2.86421e-06	5.543	0.663064	-0.592779
P24549	Retinal dehydrogenase 1 OS=Mus musculus OX=10090 GN=Aldh1a1 PE=1 SV=5	1.40414e-05	5.95356e-06	5.22522	0.663057	-0.592796
Q9R020	Zinc finger Ran-binding domain-containing protein 2 OS=Mus musculus OX=10090 GN=Zranb2 PE=1 SV=2	0.000129908	4.08645e-05	4.38865	0.662898	-0.593141
Q62186	Translocon-associated protein subunit delta OS=Mus musculus OX=10090 GN=Ssr4 PE=1 SV=1	8.55019e-07	5.63142e-07	6.24938	0.662457	-0.594101
P07758	Alpha-1-antitrypsin 1-1 OS=Mus musculus OX=10090 GN=Serpina1a PE=1 SV=4	0.000128791	4.0642e-05	4.39102	0.662367	-0.594297
Q8BJW6	Eukaryotic translation initiation factor 2A OS=Mus musculus OX=10090 GN=Eif2a PE=1 SV=2	2.21366e-05	8.86379e-06	5.05238	0.662105	-0.594868
Q6PAM1	Alpha-taxilin OS=Mus musculus OX=10090 GN=Txlna PE=1 SV=1	0.0334046	0.0060835	2.21585	0.661924	-0.595263
O70133	ATP-dependent RNA helicase A OS=Mus musculus OX=10090 GN=Dhx9 PE=1 SV=2	8.45565e-06	3.86741e-06	5.41258	0.661793	-0.595547
O35639	Annexin A3 OS=Mus musculus OX=10090 GN=Anxa3 PE=1 SV=4	4.19778e-06	2.11506e-06	5.67468	0.661669	-0.595819
O88851	Putative hydrolase RBBP9 OS=Mus musculus OX=10090 GN=Rbbp9 PE=1 SV=2	5.70991e-06	2.77074e-06	5.5574	0.66163	-0.595903
Q9D0E1	Heterogeneous nuclear ribonucleoprotein M OS=Mus musculus OX=10090 GN=Hnrnpm PE=1 SV=3	1.87824e-09	4.085e-09	8.38881	0.661417	-0.596368
Q3UKJ7	WD40 repeat-containing protein SMU1 OS=Mus musculus OX=10090 GN=Smu1 PE=2 SV=2	0.00987179	0.00199223	2.70066	0.661148	-0.596955
P97370	Sodium/potassium-transporting ATPase subunit beta-3 OS=Mus musculus OX=10090 GN=Atp1b3 PE=1 SV=1	0.000377447	0.000106047	3.9745	0.660853	-0.5976
Q8BX10	Serine/threonine-protein phosphatase PGAM5, mitochondrial OS=Mus musculus OX=10090 GN=Pgam5 PE=1 SV=1	0.000522786	0.000140734	3.8516	0.660502	-0.598366
P55264	Adenosine kinase OS=Mus musculus OX=10090 GN=Adk PE=1 SV=2	1.75156e-08	2.32245e-08	7.63405	0.660386	-0.598618
B2RY56	RNA-binding protein 25 OS=Mus musculus OX=10090 GN=Rbm25 PE=1 SV=2	1.46532e-05	6.15256e-06	5.21094	0.660058	-0.599336
P17225	Polypyrimidine tract-binding protein 1 OS=Mus musculus OX=10090 GN=Ptbp1 PE=1 SV=2	2.43248e-09	5.07151e-09	8.29486	0.660024	-0.59941
Q9CZM2	60S ribosomal protein L15 OS=Mus musculus OX=10090 GN=Rpl15 PE=1 SV=4	1.50125e-10	6.39218e-10	9.19435	0.659915	-0.599649
P68037	Ubiquitin-conjugating enzyme E2 L3 OS=Mus musculus OX=10090 GN=Ube2l3 PE=1 SV=1	0.00465488	0.00102047	2.9912	0.659906	-0.599668
Q80W47	WD repeat domain phosphoinositide-interacting protein 2 OS=Mus musculus OX=10090 GN=Wipi2 PE=1 SV=1	0.00284755	0.000651072	3.18637	0.659776	-0.599951
P35980	60S ribosomal protein L18 OS=Mus musculus OX=10090 GN=Rpl18 PE=1 SV=3	8.14142e-08	8.39265e-08	7.0761	0.659664	-0.600197
Q9Z1D1	Eukaryotic translation initiation factor 3 subunit G OS=Mus musculus OX=10090 GN=Eif3g PE=1 SV=2	2.13217e-06	1.22311e-06	5.91253	0.659415	-0.600741
P58044	Isopentenyl-diphosphate Delta-isomerase 1 OS=Mus musculus OX=10090 GN=Idi1 PE=1 SV=1	0.000107717	3.48652e-05	4.45761	0.659399	-0.600776
P97351	40S ribosomal protein S3a OS=Mus musculus OX=10090 GN=Rps3a PE=1 SV=3	1.88276e-10	7.73008e-10	9.11182	0.659381	-0.600816
Q04750	DNA topoisomerase 1 OS=Mus musculus OX=10090 GN=Top1 PE=1 SV=2	0.00163728	0.00039762	3.40053	0.658212	-0.603375
P23591	GDP-L-fucose synthase OS=Mus musculus OX=10090 GN=Tsta3 PE=1 SV=3	0.000204091	6.10515e-05	4.2143	0.658139	-0.603535
Q8VDW0	ATP-dependent RNA helicase DDX39A OS=Mus musculus OX=10090 GN=Ddx39a PE=1 SV=1	1.12796e-07	1.09645e-07	6.96001	0.657859	-0.604151
Q9CY50	Translocon-associated protein subunit alpha OS=Mus musculus OX=10090 GN=Ssr1 PE=1 SV=1	9.2596e-12	9.02995e-11	10.0443	0.657694	-0.604511
P62908	40S ribosomal protein S3 OS=Mus musculus OX=10090 GN=Rps3 PE=1 SV=1	1.29501e-06	8.00608e-07	6.09658	0.656972	-0.606097
P47911	60S ribosomal protein L6 OS=Mus musculus OX=10090 GN=Rpl6 PE=1 SV=3	1.1799e-10	5.18286e-10	9.28543	0.656862	-0.606337
P14869	60S acidic ribosomal protein P0 OS=Mus musculus OX=10090 GN=Rplp0 PE=1 SV=3	2.34992e-11	1.77602e-10	9.75055	0.656776	-0.606526
P35235	Tyrosine-protein phosphatase non-receptor type 11 OS=Mus musculus OX=10090 GN=Ptpn11 PE=1 SV=3	9.04399e-09	1.4021e-08	7.85322	0.656339	-0.607486
P35922	Synaptic functional regulator FMR1 OS=Mus musculus OX=10090 GN=Fmr1 PE=1 SV=1	0.0025552	0.000594204	3.22606	0.655738	-0.608808
Q80X90	Filamin-B OS=Mus musculus OX=10090 GN=Flnb PE=1 SV=3	0.00468234	0.00102574	2.98896	0.655708	-0.608875
Q7TPV4	Myb-binding protein 1A OS=Mus musculus OX=10090 GN=Mybbp1a PE=1 SV=2	3.94962e-10	1.28389e-09	8.89147	0.655695	-0.608903
P97315	Cysteine and glycine-rich protein 1 OS=Mus musculus OX=10090 GN=Csrp1 PE=1 SV=3	0.000816854	0.000210883	3.67596	0.655381	-0.609594
P14131	40S ribosomal protein S16 OS=Mus musculus OX=10090 GN=Rps16 PE=1 SV=4	2.07977e-13	6.18621e-12	11.2086	0.654979	-0.61048
Q9D8E6	60S ribosomal protein L4 OS=Mus musculus OX=10090 GN=Rpl4 PE=1 SV=3	8.98646e-09	1.40037e-08	7.85376	0.654058	-0.61251
Q3ULW8	Protein mono-ADP-ribosyltransferase PARP3 OS=Mus musculus OX=10090 GN=Parp3 PE=2 SV=1	3.67963e-06	1.90497e-06	5.72011	0.654033	-0.612565
Q62376	U1 small nuclear ribonucleoprotein 70 kDa OS=Mus musculus OX=10090 GN=Snrnp70 PE=1 SV=2	0.000179274	5.43052e-05	4.26516	0.653677	-0.613351
O35075	Vacuolar protein sorting-associated protein 26C OS=Mus musculus OX=10090 GN=Vps26c PE=1 SV=1	0.0120067	0.00238486	2.62254	0.653525	-0.613685
Q9WV80	Sorting nexin-1 OS=Mus musculus OX=10090 GN=Snx1 PE=1 SV=1	0.137463	0.0224752	1.6483	0.653302	-0.614178
Q6PGB6	N-alpha-acetyltransferase 50 OS=Mus musculus OX=10090 GN=Naa50 PE=1 SV=1	0.000249004	7.30135e-05	4.1366	0.653202	-0.6144
Q9CQ60	6-phosphogluconolactonase OS=Mus musculus OX=10090 GN=Pgls PE=1 SV=1	1.83528e-06	1.0779e-06	5.96742	0.653195	-0.614415
Q9DCA5	Ribosome biogenesis protein BRX1 homolog OS=Mus musculus OX=10090 GN=Brix1 PE=1 SV=3	1.31966e-07	1.23897e-07	6.90694	0.653033	-0.614773
P35441	Thrombospondin-1 OS=Mus musculus OX=10090 GN=Thbs1 PE=1 SV=1	0.00229344	0.000537467	3.26965	0.652974	-0.614902
P16406	Glutamyl aminopeptidase OS=Mus musculus OX=10090 GN=Enpep PE=1 SV=1	0.000594485	0.000158483	3.80002	0.652583	-0.615767
P62717	60S ribosomal protein L18a OS=Mus musculus OX=10090 GN=Rpl18a PE=1 SV=1	2.2519e-09	4.76068e-09	8.32233	0.652217	-0.616577
P05480	Neuronal proto-oncogene tyrosine-protein kinase Src OS=Mus musculus OX=10090 GN=Src PE=1 SV=4	0.0124313	0.00246272	2.60858	0.651826	-0.617442
P47962	60S ribosomal protein L5 OS=Mus musculus OX=10090 GN=Rpl5 PE=1 SV=3	4.83352e-08	5.4568e-08	7.26306	0.651812	-0.617472
Q9Z0M5	Lysosomal acid lipase/cholesteryl ester hydrolase OS=Mus musculus OX=10090 GN=Lipa PE=1 SV=2	0.00370464	0.000823497	3.08434	0.651611	-0.617916
Q9CZY3	Ubiquitin-conjugating enzyme E2 variant 1 OS=Mus musculus OX=10090 GN=Ube2v1 PE=1 SV=1	3.65715e-07	2.81161e-07	6.55105	0.651553	-0.618045
O70251	Elongation factor 1-beta OS=Mus musculus OX=10090 GN=Eef1b PE=1 SV=5	0.000301423	8.66194e-05	4.06238	0.651441	-0.618295
P68510	14-3-3 protein eta OS=Mus musculus OX=10090 GN=Ywhah PE=1 SV=2	1.00564e-05	4.50393e-06	5.34641	0.651368	-0.618455
O55135	Eukaryotic translation initiation factor 6 OS=Mus musculus OX=10090 GN=Eif6 PE=1 SV=2	7.64386e-06	3.54422e-06	5.45048	0.651245	-0.618728
P05784	Keratin, type I cytoskeletal 18 OS=Mus musculus OX=10090 GN=Krt18 PE=1 SV=5	0.000117242	3.75461e-05	4.42543	0.651207	-0.618812
P62264	40S ribosomal protein S14 OS=Mus musculus OX=10090 GN=Rps14 PE=1 SV=3	1.2639e-07	1.19403e-07	6.92298	0.651126	-0.618991
Q6P6M7	O-phosphoseryl-tRNA(Sec) selenium transferase OS=Mus musculus OX=10090 GN=Sepsecs PE=1 SV=2	0.027993	0.00518224	2.28548	0.648917	-0.623895
P27659	60S ribosomal protein L3 OS=Mus musculus OX=10090 GN=Rpl3 PE=1 SV=3	5.0885e-12	6.40964e-11	10.1932	0.64836	-0.625133
Q8CCS6	Polyadenylate-binding protein 2 OS=Mus musculus OX=10090 GN=Pabpn1 PE=1 SV=3	9.99145e-11	4.71958e-10	9.3261	0.648022	-0.625886
Q9DAS9	Guanine nucleotide-binding protein G(I)/G(S)/G(O) subunit gamma-12 OS=Mus musculus OX=10090 GN=Gng12 PE=1 SV=3	0.00165716	0.000401747	3.39605	0.64793	-0.626091
Q61545	RNA-binding protein EWS OS=Mus musculus OX=10090 GN=Ewsr1 PE=1 SV=2	0.000454063	0.000125131	3.90264	0.647088	-0.627966
Q91V92	ATP-citrate synthase OS=Mus musculus OX=10090 GN=Acly PE=1 SV=1	0.000208212	6.21372e-05	4.20665	0.647066	-0.628016
Q8BTM8	Filamin-A OS=Mus musculus OX=10090 GN=Flna PE=1 SV=5	1.46375e-05	6.15256e-06	5.21094	0.6469	-0.628385
Q8BK67	Protein RCC2 OS=Mus musculus OX=10090 GN=Rcc2 PE=1 SV=1	0.00169904	0.000410254	3.38695	0.646772	-0.628671
Q91YR7	Pre-mRNA-processing factor 6 OS=Mus musculus OX=10090 GN=Prpf6 PE=1 SV=1	0.00047743	0.000130264	3.88517	0.646627	-0.628994
Q9WUK2	Eukaryotic translation initiation factor 4H OS=Mus musculus OX=10090 GN=Eif4h PE=1 SV=3	0.0828158	0.0141208	1.85014	0.645934	-0.63054
O55142	60S ribosomal protein L35a OS=Mus musculus OX=10090 GN=Rpl35a PE=1 SV=2	7.77844e-11	4.19913e-10	9.37684	0.645382	-0.631775
Q569Z5	Probable ATP-dependent RNA helicase DDX46 OS=Mus musculus OX=10090 GN=Ddx46 PE=1 SV=2	5.80383e-09	9.74758e-09	8.0111	0.64518	-0.632227
Q9ERU9	E3 SUMO-protein ligase RanBP2 OS=Mus musculus OX=10090 GN=Ranbp2 PE=1 SV=2	5.61223e-06	2.72772e-06	5.5642	0.64479	-0.6331
P57716	Nicastrin OS=Mus musculus OX=10090 GN=Ncstn PE=1 SV=3	2.99183e-07	2.36186e-07	6.62675	0.644382	-0.634013
Q8K0C4	Lanosterol 14-alpha demethylase OS=Mus musculus OX=10090 GN=Cyp51a1 PE=1 SV=1	0.000153511	4.75494e-05	4.32285	0.644288	-0.634223
Q7TPR4	Alpha-actinin-1 OS=Mus musculus OX=10090 GN=Actn1 PE=1 SV=1	2.25551e-05	9.00747e-06	5.0454	0.643917	-0.635054
Q64010	Adapter molecule crk OS=Mus musculus OX=10090 GN=Crk PE=1 SV=1	0.000131559	4.12571e-05	4.3845	0.643707	-0.635524
Q61937	Nucleophosmin OS=Mus musculus OX=10090 GN=Npm1 PE=1 SV=1	1.16328e-05	5.07464e-06	5.29459	0.643473	-0.636048
Q8C166	Copine-1 OS=Mus musculus OX=10090 GN=Cpne1 PE=1 SV=1	9.87393e-10	2.59566e-09	8.58575	0.643373	-0.636272
O08810	116 kDa U5 small nuclear ribonucleoprotein component OS=Mus musculus OX=10090 GN=Eftud2 PE=1 SV=1	4.18182e-06	2.11218e-06	5.67527	0.643235	-0.636583
Q9WTI7	Unconventional myosin-Ic OS=Mus musculus OX=10090 GN=Myo1c PE=1 SV=2	1.49386e-08	2.05277e-08	7.68766	0.643223	-0.63661
Q9CXY6	Interleukin enhancer-binding factor 2 OS=Mus musculus OX=10090 GN=Ilf2 PE=1 SV=1	3.94202e-06	2.01644e-06	5.69541	0.642984	-0.637145
Q6PDL0	Cytoplasmic dynein 1 light intermediate chain 2 OS=Mus musculus OX=10090 GN=Dync1li2 PE=1 SV=2	0.0155724	0.00302358	2.51948	0.64297	-0.637177
P57776	Elongation factor 1-delta OS=Mus musculus OX=10090 GN=Eef1d PE=1 SV=3	1.58821e-07	1.45001e-07	6.83863	0.642952	-0.637218
Q91WU5	Arsenite methyltransferase OS=Mus musculus OX=10090 GN=As3mt PE=1 SV=2	0.0134783	0.002647	2.57725	0.642837	-0.637475
Q8BVY0	Ribosomal L1 domain-containing protein 1 OS=Mus musculus OX=10090 GN=Rsl1d1 PE=1 SV=1	4.23473e-07	3.15322e-07	6.50125	0.642594	-0.638021
Q60872	Eukaryotic translation initiation factor 1A OS=Mus musculus OX=10090 GN=Eif1a PE=2 SV=3	0.0012998	0.00032077	3.49381	0.642496	-0.638242
E9PVA8	eIF-2-alpha kinase activator GCN1 OS=Mus musculus OX=10090 GN=Gcn1 PE=1 SV=1	1.82269e-07	1.60648e-07	6.79413	0.642091	-0.63915
P63325	40S ribosomal protein S10 OS=Mus musculus OX=10090 GN=Rps10 PE=1 SV=1	0.000178783	5.42108e-05	4.26591	0.642007	-0.63934
Q8K363	ATP-dependent RNA helicase DDX18 OS=Mus musculus OX=10090 GN=Ddx18 PE=1 SV=1	4.7002e-05	1.70171e-05	4.76911	0.641919	-0.639536
P62141	Serine/threonine-protein phosphatase PP1-beta catalytic subunit OS=Mus musculus OX=10090 GN=Ppp1cb PE=1 SV=3	2.48926e-07	2.04492e-07	6.68932	0.641851	-0.63969
Q91XD3	Transmembrane 4 L6 family member 4 OS=Mus musculus OX=10090 GN=Tm4sf4 PE=1 SV=1	0.0385652	0.0069253	2.15956	0.641818	-0.639765
Q9CQE8	RNA transcription, translation and transport factor protein OS=Mus musculus OX=10090 GN=RTRAF PE=1 SV=1	1.86848e-07	1.64205e-07	6.78461	0.641464	-0.64056
P29595	NEDD8 OS=Mus musculus OX=10090 GN=Nedd8 PE=1 SV=2	6.28436e-09	1.03816e-08	7.98374	0.641386	-0.640734
Q2EMV9	Protein mono-ADP-ribosyltransferase PARP14 OS=Mus musculus OX=10090 GN=Parp14 PE=1 SV=3	0.000731613	0.000190998	3.71897	0.641347	-0.640822
Q6A068	Cell division cycle 5-like protein OS=Mus musculus OX=10090 GN=Cdc5l PE=1 SV=2	0.317424	0.0480526	1.31828	0.641338	-0.640844
Q9D0W5	Peptidyl-prolyl cis-trans isomerase-like 1 OS=Mus musculus OX=10090 GN=Ppil1 PE=1 SV=1	1.88346e-06	1.10134e-06	5.95808	0.641228	-0.641091
Q9Z0H8	CAP-Gly domain-containing linker protein 2 OS=Mus musculus OX=10090 GN=Clip2 PE=1 SV=2	0.00331327	0.000744161	3.12833	0.641172	-0.641217
Q64152-2	Isoform 2 of Transcription factor BTF3 OS=Mus musculus OX=10090 GN=Btf3	1.83624e-06	1.0779e-06	5.96742	0.640675	-0.642334
Q62093	Serine/arginine-rich splicing factor 2 OS=Mus musculus OX=10090 GN=Srsf2 PE=1 SV=4	5.39633e-06	2.63977e-06	5.57843	0.640225	-0.643348
Q60864	Stress-induced-phosphoprotein 1 OS=Mus musculus OX=10090 GN=Stip1 PE=1 SV=1	0.00141598	0.000347739	3.45875	0.63989	-0.644105
Q02053	Ubiquitin-like modifier-activating enzyme 1 OS=Mus musculus OX=10090 GN=Uba1 PE=1 SV=1	1.87484e-07	1.64286e-07	6.7844	0.639561	-0.644847
Q99K48	Non-POU domain-containing octamer-binding protein OS=Mus musculus OX=10090 GN=Nono PE=1 SV=3	1.79254e-08	2.3664e-08	7.62591	0.639238	-0.645576
Q52KI8	Serine/arginine repetitive matrix protein 1 OS=Mus musculus OX=10090 GN=Srrm1 PE=1 SV=2	2.51866e-06	1.40225e-06	5.85318	0.639057	-0.645983
Q8C0E2	Vacuolar protein sorting-associated protein 26B OS=Mus musculus OX=10090 GN=Vps26b PE=1 SV=1	2.61671e-07	2.1438e-07	6.66882	0.638985	-0.646147
Q9CQH7	Transcription factor BTF3 homolog 4 OS=Mus musculus OX=10090 GN=Btf3l4 PE=1 SV=1	3.09954e-05	1.18768e-05	4.9253	0.638841	-0.64647
Q9D8B3	Charged multivesicular body protein 4b OS=Mus musculus OX=10090 GN=Chmp4b PE=1 SV=2	0.00494746	0.00107913	2.96693	0.638685	-0.646823
P62309	Small nuclear ribonucleoprotein G OS=Mus musculus OX=10090 GN=Snrpg PE=1 SV=1	5.46718e-11	3.11848e-10	9.50606	0.638418	-0.647427
Q6NZJ6	Eukaryotic translation initiation factor 4 gamma 1 OS=Mus musculus OX=10090 GN=Eif4g1 PE=1 SV=1	3.81359e-10	1.25314e-09	8.902	0.638229	-0.647853
P97379	Ras GTPase-activating protein-binding protein 2 OS=Mus musculus OX=10090 GN=G3bp2 PE=1 SV=2	3.18192e-06	1.70555e-06	5.76813	0.63801	-0.648348
Q9Z2X1	Heterogeneous nuclear ribonucleoprotein F OS=Mus musculus OX=10090 GN=Hnrnpf PE=1 SV=3	2.71174e-11	1.95188e-10	9.70955	0.637364	-0.64981
Q6NVF9	Cleavage and polyadenylation specificity factor subunit 6 OS=Mus musculus OX=10090 GN=Cpsf6 PE=1 SV=1	3.66434e-07	2.81161e-07	6.55105	0.636838	-0.651001
P62830	60S ribosomal protein L23 OS=Mus musculus OX=10090 GN=Rpl23 PE=1 SV=1	5.66704e-11	3.17262e-10	9.49858	0.636823	-0.651036
Q62241	U1 small nuclear ribonucleoprotein C OS=Mus musculus OX=10090 GN=Snrpc PE=1 SV=1	6.20151e-06	2.97585e-06	5.52639	0.636519	-0.651724
Q99K30	Epidermal growth factor receptor kinase substrate 8-like protein 2 OS=Mus musculus OX=10090 GN=Eps8l2 PE=1 SV=1	0.000114142	3.67281e-05	4.435	0.636444	-0.651896
P24547	Inosine-5'-monophosphate dehydrogenase 2 OS=Mus musculus OX=10090 GN=Impdh2 PE=1 SV=2	5.90525e-07	4.17109e-07	6.37975	0.635936	-0.653046
O55222	Integrin-linked protein kinase OS=Mus musculus OX=10090 GN=Ilk PE=1 SV=2	3.05826e-11	2.05455e-10	9.68728	0.635598	-0.653813
Q9CPU0	Lactoylglutathione lyase OS=Mus musculus OX=10090 GN=Glo1 PE=1 SV=3	6.29102e-08	6.89075e-08	7.16173	0.635467	-0.65411
Q8VC12	Urocanate hydratase OS=Mus musculus OX=10090 GN=Uroc1 PE=1 SV=2	2.20455e-09	4.69338e-09	8.32851	0.635036	-0.65509
Q8VBT2	L-serine dehydratase/L-threonine deaminase OS=Mus musculus OX=10090 GN=Sds PE=1 SV=3	0.00124978	0.000309946	3.50871	0.634961	-0.65526
Q9CR57	60S ribosomal protein L14 OS=Mus musculus OX=10090 GN=Rpl14 PE=1 SV=3	1.50338e-11	1.28583e-10	9.89081	0.634951	-0.655282
Q3V1T4	Prolyl 3-hydroxylase 1 OS=Mus musculus OX=10090 GN=P3h1 PE=1 SV=2	0.0729137	0.0125528	1.90126	0.634427	-0.656473
Q9ET01	Glycogen phosphorylase, liver form OS=Mus musculus OX=10090 GN=Pygl PE=1 SV=4	1.64102e-09	3.70633e-09	8.43106	0.6339	-0.657673
Q8BTI8	Serine/arginine repetitive matrix protein 2 OS=Mus musculus OX=10090 GN=Srrm2 PE=1 SV=3	2.43858e-06	1.36774e-06	5.864	0.633712	-0.658101
P70698	CTP synthase 1 OS=Mus musculus OX=10090 GN=Ctps1 PE=1 SV=2	5.76479e-05	2.03119e-05	4.69225	0.633571	-0.658421
P19253	60S ribosomal protein L13a OS=Mus musculus OX=10090 GN=Rpl13a PE=1 SV=4	6.4763e-07	4.50083e-07	6.34671	0.63345	-0.658697
P01901	H-2 class I histocompatibility antigen, K-B alpha chain OS=Mus musculus OX=10090 GN=H2-K1 PE=1 SV=1	1.15296e-05	5.03691e-06	5.29784	0.6332	-0.659266
P12970	60S ribosomal protein L7a OS=Mus musculus OX=10090 GN=Rpl7a PE=1 SV=2	2.22488e-10	8.514e-10	9.06987	0.633167	-0.659342
Q8VIJ6	Splicing factor, proline- and glutamine-rich OS=Mus musculus OX=10090 GN=Sfpq PE=1 SV=1	7.78737e-07	5.24119e-07	6.28057	0.632678	-0.660456
P49312	Heterogeneous nuclear ribonucleoprotein A1 OS=Mus musculus OX=10090 GN=Hnrnpa1 PE=1 SV=2	3.71e-09	6.83888e-09	8.16502	0.632272	-0.661382
Q9DAW9	Calponin-3 OS=Mus musculus OX=10090 GN=Cnn3 PE=1 SV=1	6.63143e-06	3.13734e-06	5.50344	0.632141	-0.661682
Q99KG5	Lipolysis-stimulated lipoprotein receptor OS=Mus musculus OX=10090 GN=Lsr PE=1 SV=1	1.67695e-05	6.96377e-06	5.15716	0.631703	-0.662682
P62918	60S ribosomal protein L8 OS=Mus musculus OX=10090 GN=Rpl8 PE=1 SV=2	2.93664e-05	1.13382e-05	4.94546	0.631586	-0.66295
P24527	Leukotriene A-4 hydrolase OS=Mus musculus OX=10090 GN=Lta4h PE=1 SV=4	2.04744e-08	2.63389e-08	7.5794	0.631276	-0.663658
Q99NB9	Splicing factor 3B subunit 1 OS=Mus musculus OX=10090 GN=Sf3b1 PE=1 SV=1	5.25006e-07	3.78796e-07	6.42159	0.631103	-0.664052
Q8K2V6	Importin-11 OS=Mus musculus OX=10090 GN=Ipo11 PE=1 SV=1	0.000175028	5.32325e-05	4.27382	0.630681	-0.665018
P62889	60S ribosomal protein L30 OS=Mus musculus OX=10090 GN=Rpl30 PE=1 SV=2	4.23225e-05	1.55841e-05	4.80732	0.630251	-0.666002
Q6P4T2	U5 small nuclear ribonucleoprotein 200 kDa helicase OS=Mus musculus OX=10090 GN=Snrnp200 PE=1 SV=1	3.52628e-09	6.70464e-09	8.17362	0.630187	-0.666147
Q91X44	Glucokinase regulatory protein OS=Mus musculus OX=10090 GN=Gckr PE=1 SV=3	3.98965e-08	4.62114e-08	7.33525	0.630161	-0.666207
Q148V8	Protein FAM83H OS=Mus musculus OX=10090 GN=Fam83h PE=1 SV=1	0.000244197	7.17742e-05	4.14403	0.629568	-0.667565
Q60973	Histone-binding protein RBBP7 OS=Mus musculus OX=10090 GN=Rbbp7 PE=1 SV=1	1.37846e-06	8.43569e-07	6.07388	0.629552	-0.667602
P46061	Ran GTPase-activating protein 1 OS=Mus musculus OX=10090 GN=Rangap1 PE=1 SV=2	2.50394e-05	9.92098e-06	5.00345	0.629475	-0.667779
P06151	L-lactate dehydrogenase A chain OS=Mus musculus OX=10090 GN=Ldha PE=1 SV=3	2.39079e-07	1.98562e-07	6.7021	0.62924	-0.668317
Q9JK23	Proteasome assembly chaperone 1 OS=Mus musculus OX=10090 GN=Psmg1 PE=1 SV=1	0.000265004	7.69584e-05	4.11374	0.62919	-0.668432
P63323	40S ribosomal protein S12 OS=Mus musculus OX=10090 GN=Rps12 PE=1 SV=2	2.64661e-08	3.3062e-08	7.48067	0.62867	-0.669626
P10810	Monocyte differentiation antigen CD14 OS=Mus musculus OX=10090 GN=Cd14 PE=1 SV=1	0.00327255	0.000736108	3.13306	0.628513	-0.669985
Q9JM14	5'(3')-deoxyribonucleotidase, cytosolic type OS=Mus musculus OX=10090 GN=Nt5c PE=1 SV=1	1.39611e-05	5.94453e-06	5.22588	0.627758	-0.67172
Q921F2	TAR DNA-binding protein 43 OS=Mus musculus OX=10090 GN=Tardbp PE=1 SV=1	7.1646e-11	3.93808e-10	9.40472	0.627676	-0.671908
Q99LL5	Periodic tryptophan protein 1 homolog OS=Mus musculus OX=10090 GN=Pwp1 PE=1 SV=1	0.000556585	0.000149169	3.82632	0.627618	-0.672041
P70288	Histone deacetylase 2 OS=Mus musculus OX=10090 GN=Hdac2 PE=1 SV=1	0.013504	0.00264759	2.57715	0.627368	-0.672616
O09106	Histone deacetylase 1 OS=Mus musculus OX=10090 GN=Hdac1 PE=1 SV=1	9.01108e-05	3.00679e-05	4.5219	0.626768	-0.673996
Q05512	Serine/threonine-protein kinase MARK2 OS=Mus musculus OX=10090 GN=Mark2 PE=1 SV=3	0.0119327	0.00237173	2.62494	0.626669	-0.674225
Q8R332	Nucleoporin p58/p45 OS=Mus musculus OX=10090 GN=Nup58 PE=1 SV=1	4.07929e-07	3.05252e-07	6.51534	0.626165	-0.675385
P62754	40S ribosomal protein S6 OS=Mus musculus OX=10090 GN=Rps6 PE=1 SV=1	8.91934e-07	5.83641e-07	6.23385	0.626061	-0.675625
Q99PG2	Opioid growth factor receptor OS=Mus musculus OX=10090 GN=Ogfr PE=1 SV=1	3.60731e-05	1.3547e-05	4.86816	0.625973	-0.675827
Q9CQR2	40S ribosomal protein S21 OS=Mus musculus OX=10090 GN=Rps21 PE=1 SV=1	1.19231e-08	1.70829e-08	7.76744	0.625557	-0.676787
Q8BU30	Isoleucine--tRNA ligase, cytoplasmic OS=Mus musculus OX=10090 GN=Iars PE=1 SV=2	1.01233e-05	4.51505e-06	5.34534	0.625475	-0.676976
Q9D4H8	Cullin-2 OS=Mus musculus OX=10090 GN=Cul2 PE=1 SV=2	3.57552e-06	1.87011e-06	5.72813	0.625442	-0.677052
Q7TQH0	Ataxin-2-like protein OS=Mus musculus OX=10090 GN=Atxn2l PE=1 SV=1	6.25489e-06	2.99197e-06	5.52404	0.625036	-0.677989
O35841	Apoptosis inhibitor 5 OS=Mus musculus OX=10090 GN=Api5 PE=1 SV=2	4.51888e-06	2.25803e-06	5.64627	0.624983	-0.678111
P62281	40S ribosomal protein S11 OS=Mus musculus OX=10090 GN=Rps11 PE=1 SV=3	4.73578e-11	2.80722e-10	9.55172	0.624828	-0.678468
Q9Z1Z0	General vesicular transport factor p115 OS=Mus musculus OX=10090 GN=Uso1 PE=1 SV=2	5.73831e-05	2.02422e-05	4.69374	0.624652	-0.678875
F8VPU2	FERM, ARHGEF and pleckstrin domain-containing protein 1 OS=Mus musculus OX=10090 GN=Farp1 PE=1 SV=1	5.28618e-07	3.80494e-07	6.41965	0.623702	-0.681072
P62996	Transformer-2 protein homolog beta OS=Mus musculus OX=10090 GN=Tra2b PE=1 SV=1	3.26705e-08	3.93493e-08	7.40506	0.623226	-0.682173
Q8VH51	RNA-binding protein 39 OS=Mus musculus OX=10090 GN=Rbm39 PE=1 SV=2	2.18303e-08	2.78462e-08	7.55523	0.62248	-0.683901
Q8VDD5	Myosin-9 OS=Mus musculus OX=10090 GN=Myh9 PE=1 SV=4	1.60472e-07	1.45247e-07	6.83789	0.622442	-0.683989
Q4VBE8	WD repeat-containing protein 18 OS=Mus musculus OX=10090 GN=Wdr18 PE=1 SV=1	0.000974862	0.000247866	3.60578	0.622108	-0.684762
Q9ET22	Dipeptidyl peptidase 2 OS=Mus musculus OX=10090 GN=Dpp7 PE=1 SV=2	0.00479774	0.00104874	2.97933	0.622038	-0.684926
Q9JII5	DAZ-associated protein 1 OS=Mus musculus OX=10090 GN=Dazap1 PE=1 SV=2	3.5017e-08	4.18421e-08	7.37839	0.621826	-0.685418
P62305	Small nuclear ribonucleoprotein E OS=Mus musculus OX=10090 GN=Snrpe PE=1 SV=1	3.496e-11	2.29757e-10	9.63873	0.621668	-0.685784
Q63836	Selenium-binding protein 2 OS=Mus musculus OX=10090 GN=Selenbp2 PE=1 SV=2	0.223864	0.0350293	1.45557	0.621005	-0.687322
Q9CYS6	Uncharacterized protein C2orf72 homolog OS=Mus musculus OX=10090 PE=1 SV=2	8.79754e-05	2.94779e-05	4.5305	0.620885	-0.687602
P46935	E3 ubiquitin-protein ligase NEDD4 OS=Mus musculus OX=10090 GN=Nedd4 PE=1 SV=3	2.02195e-06	1.1643e-06	5.93393	0.620694	-0.688047
E9Q634	Unconventional myosin-Ie OS=Mus musculus OX=10090 GN=Myo1e PE=1 SV=1	2.1845e-07	1.84986e-07	6.73286	0.620517	-0.688458
O89086	RNA-binding protein 3 OS=Mus musculus OX=10090 GN=Rbm3 PE=1 SV=1	0.000764086	0.000198277	3.70273	0.620031	-0.689587
Q3UEB3	Poly(U)-binding-splicing factor PUF60 OS=Mus musculus OX=10090 GN=Puf60 PE=1 SV=2	3.57615e-09	6.74392e-09	8.17109	0.620023	-0.689607
P47955	60S acidic ribosomal protein P1 OS=Mus musculus OX=10090 GN=Rplp1 PE=1 SV=1	6.49176e-06	3.0809e-06	5.51132	0.619566	-0.69067
Q91VX2	Ubiquitin-associated protein 2 OS=Mus musculus OX=10090 GN=Ubap2 PE=1 SV=1	5.25156e-08	5.85833e-08	7.23223	0.619326	-0.69123
E9PV24-2	Isoform 2 of Fibrinogen alpha chain OS=Mus musculus OX=10090 GN=Fga	0.013484	0.002647	2.57725	0.618894	-0.692235
Q5SUF2	Luc7-like protein 3 OS=Mus musculus OX=10090 GN=Luc7l3 PE=1 SV=1	1.45046e-09	3.53623e-09	8.45146	0.618704	-0.69268
Q8BFS6	Serine/threonine-protein phosphatase CPPED1 OS=Mus musculus OX=10090 GN=Cpped1 PE=1 SV=1	4.37729e-08	4.9936e-08	7.30159	0.618446	-0.69328
Q99KP6	Pre-mRNA-processing factor 19 OS=Mus musculus OX=10090 GN=Prpf19 PE=1 SV=1	1.18294e-10	5.18286e-10	9.28543	0.618337	-0.693535
Q921F4	Heterogeneous nuclear ribonucleoprotein L-like OS=Mus musculus OX=10090 GN=Hnrnpll PE=1 SV=3	0.00010661	3.45818e-05	4.46115	0.618269	-0.693694
Q99J77	Sialic acid synthase OS=Mus musculus OX=10090 GN=Nans PE=1 SV=1	6.12892e-07	4.31899e-07	6.36462	0.618141	-0.693993
P11031	Activated RNA polymerase II transcriptional coactivator p15 OS=Mus musculus OX=10090 GN=Sub1 PE=1 SV=3	3.11226e-09	6.07014e-09	8.2168	0.61779	-0.694811
Q8BIQ5	Cleavage stimulation factor subunit 2 OS=Mus musculus OX=10090 GN=Cstf2 PE=1 SV=2	0.000114201	3.67281e-05	4.435	0.617131	-0.696352
P84244	Histone H3.3 OS=Mus musculus OX=10090 GN=H3-3a PE=1 SV=2	0.000334449	9.52052e-05	4.02134	0.615689	-0.699727
Q91ZW3	SWI/SNF-related matrix-associated actin-dependent regulator of chromatin subfamily A member 5 OS=Mus musculus OX=10090 GN=Smarca5 PE=1 SV=1	8.77531e-06	3.9953e-06	5.39845	0.615486	-0.700201
P70296	Phosphatidylethanolamine-binding protein 1 OS=Mus musculus OX=10090 GN=Pebp1 PE=1 SV=3	0.000140414	4.37615e-05	4.35891	0.615333	-0.70056
Q8VEK3	Heterogeneous nuclear ribonucleoprotein U OS=Mus musculus OX=10090 GN=Hnrnpu PE=1 SV=1	2.89146e-07	2.31249e-07	6.63592	0.615177	-0.700927
O54749	Cytochrome P450 2J5 OS=Mus musculus OX=10090 GN=Cyp2j5 PE=1 SV=1	0.00047588	0.000130076	3.8858	0.615109	-0.701086
Q8C650	Septin-10 OS=Mus musculus OX=10090 GN=Septin10 PE=1 SV=1	0.000326324	9.32436e-05	4.03038	0.615027	-0.701278
P39447	Tight junction protein ZO-1 OS=Mus musculus OX=10090 GN=Tjp1 PE=1 SV=2	1.45498e-08	2.03638e-08	7.69114	0.614842	-0.701712
P62270	40S ribosomal protein S18 OS=Mus musculus OX=10090 GN=Rps18 PE=1 SV=3	1.84639e-06	1.08175e-06	5.96587	0.614083	-0.703495
Q922V4	Pleiotropic regulator 1 OS=Mus musculus OX=10090 GN=Plrg1 PE=1 SV=1	0.0209519	0.00395876	2.40244	0.613789	-0.704185
Q99JX7	Nuclear RNA export factor 1 OS=Mus musculus OX=10090 GN=Nxf1 PE=1 SV=3	1.74317e-07	1.55452e-07	6.8084	0.613709	-0.704373
Q9WUU7	Cathepsin Z OS=Mus musculus OX=10090 GN=Ctsz PE=1 SV=1	0.00353612	0.000788355	3.10328	0.613511	-0.704839
O35286	Pre-mRNA-splicing factor ATP-dependent RNA helicase DHX15 OS=Mus musculus OX=10090 GN=Dhx15 PE=1 SV=2	1.85015e-09	4.05306e-09	8.39222	0.613253	-0.705447
P12710	Fatty acid-binding protein, liver OS=Mus musculus OX=10090 GN=Fabp1 PE=1 SV=2	4.38604e-06	2.20258e-06	5.65707	0.613017	-0.706
P16675	Lysosomal protective protein OS=Mus musculus OX=10090 GN=Ctsa PE=1 SV=1	0.000458323	0.000126075	3.89937	0.61251	-0.707196
P28352	DNA-(apurinic or apyrimidinic site) lyase OS=Mus musculus OX=10090 GN=Apex1 PE=1 SV=2	3.46895e-07	2.68899e-07	6.57041	0.612471	-0.707287
P41731	CD63 antigen OS=Mus musculus OX=10090 GN=Cd63 PE=1 SV=2	0.014922	0.00291041	2.53605	0.6123	-0.70769
Q60710	Deoxynucleoside triphosphate triphosphohydrolase SAMHD1 OS=Mus musculus OX=10090 GN=Samhd1 PE=1 SV=3	0.000548315	0.000147344	3.83167	0.611575	-0.709399
Q9CQF3	Cleavage and polyadenylation specificity factor subunit 5 OS=Mus musculus OX=10090 GN=Nudt21 PE=1 SV=1	2.97685e-05	1.14496e-05	4.94121	0.611463	-0.709663
P70697	Uroporphyrinogen decarboxylase OS=Mus musculus OX=10090 GN=Urod PE=1 SV=2	8.57415e-12	8.64022e-11	10.0635	0.610994	-0.710771
Q99L47	Hsc70-interacting protein OS=Mus musculus OX=10090 GN=St13 PE=1 SV=1	0.0152741	0.00296932	2.52734	0.609802	-0.713587
Q9EST5	Acidic leucine-rich nuclear phosphoprotein 32 family member B OS=Mus musculus OX=10090 GN=Anp32b PE=1 SV=1	1.9452e-06	1.13524e-06	5.94491	0.609052	-0.715363
O35316	Sodium- and chloride-dependent taurine transporter OS=Mus musculus OX=10090 GN=Slc6a6 PE=1 SV=2	0.143313	0.0233559	1.6316	0.608849	-0.715844
Q3UZ39	Leucine-rich repeat flightless-interacting protein 1 OS=Mus musculus OX=10090 GN=Lrrfip1 PE=1 SV=2	0.0305168	0.00559805	2.25196	0.60875	-0.716079
Q9CX86	Heterogeneous nuclear ribonucleoprotein A0 OS=Mus musculus OX=10090 GN=Hnrnpa0 PE=1 SV=1	1.46747e-08	2.0444e-08	7.68944	0.60822	-0.717336
P62274	40S ribosomal protein S29 OS=Mus musculus OX=10090 GN=Rps29 PE=1 SV=2	0.000831916	0.000214406	3.66876	0.608068	-0.717696
P21619	Lamin-B2 OS=Mus musculus OX=10090 GN=Lmnb2 PE=1 SV=2	3.19108e-08	3.87431e-08	7.41181	0.608001	-0.717855
P35762	CD81 antigen OS=Mus musculus OX=10090 GN=Cd81 PE=1 SV=2	0.0173668	0.00334833	2.47517	0.607633	-0.718729
Q61990	Poly(rC)-binding protein 2 OS=Mus musculus OX=10090 GN=Pcbp2 PE=1 SV=1	8.04474e-10	2.23121e-09	8.65146	0.607433	-0.719204
Q91VC3	Eukaryotic initiation factor 4A-III OS=Mus musculus OX=10090 GN=Eif4a3 PE=1 SV=3	6.04776e-09	1.00457e-08	7.99802	0.607229	-0.719688
Q8BL97	Serine/arginine-rich splicing factor 7 OS=Mus musculus OX=10090 GN=Srsf7 PE=1 SV=1	1.18218e-05	5.14226e-06	5.28885	0.607019	-0.720186
Q06890	Clusterin OS=Mus musculus OX=10090 GN=Clu PE=1 SV=1	6.07344e-05	2.12755e-05	4.67212	0.606642	-0.721082
P17182	Alpha-enolase OS=Mus musculus OX=10090 GN=Eno1 PE=1 SV=3	6.52097e-06	3.08992e-06	5.51005	0.606422	-0.721605
Q9JIX8	Apoptotic chromatin condensation inducer in the nucleus OS=Mus musculus OX=10090 GN=Acin1 PE=1 SV=3	1.56495e-08	2.12574e-08	7.67249	0.605466	-0.723882
Q62193	Replication protein A 32 kDa subunit OS=Mus musculus OX=10090 GN=Rpa2 PE=1 SV=1	0.00112276	0.000280746	3.55169	0.60542	-0.723992
Q9D868-2	Isoform 2 of Peptidyl-prolyl cis-trans isomerase H OS=Mus musculus OX=10090 GN=Ppih	1.08044e-07	1.06394e-07	6.97308	0.604915	-0.725196
P49442	Inositol polyphosphate 1-phosphatase OS=Mus musculus OX=10090 GN=Inpp1 PE=1 SV=2	1.9626e-07	1.70005e-07	6.76954	0.604892	-0.72525
Q9D0T1	NHP2-like protein 1 OS=Mus musculus OX=10090 GN=Snu13 PE=1 SV=4	6.38348e-09	1.04881e-08	7.97931	0.604657	-0.72581
Q9CW03	Structural maintenance of chromosomes protein 3 OS=Mus musculus OX=10090 GN=Smc3 PE=1 SV=2	2.31538e-06	1.3059e-06	5.88409	0.604584	-0.725986
Q9DBA8	Probable imidazolonepropionase OS=Mus musculus OX=10090 GN=Amdhd1 PE=1 SV=1	3.97537e-07	2.98955e-07	6.52439	0.604199	-0.726905
Q9EPU0	Regulator of nonsense transcripts 1 OS=Mus musculus OX=10090 GN=Upf1 PE=1 SV=2	1.15758e-09	2.94076e-09	8.53154	0.60328	-0.7291
O35737	Heterogeneous nuclear ribonucleoprotein H OS=Mus musculus OX=10090 GN=Hnrnph1 PE=1 SV=3	6.53586e-07	4.53181e-07	6.34373	0.603084	-0.72957
P62307	Small nuclear ribonucleoprotein F OS=Mus musculus OX=10090 GN=Snrpf PE=1 SV=1	1.05979e-05	4.69086e-06	5.32875	0.602842	-0.730148
Q7TMS5	Broad substrate specificity ATP-binding cassette transporter ABCG2 OS=Mus musculus OX=10090 GN=Abcg2 PE=1 SV=1	0.000704698	0.000184929	3.73299	0.602761	-0.730343
P14824	Annexin A6 OS=Mus musculus OX=10090 GN=Anxa6 PE=1 SV=3	1.50251e-11	1.28583e-10	9.89081	0.601986	-0.732199
P62849	40S ribosomal protein S24 OS=Mus musculus OX=10090 GN=Rps24 PE=1 SV=1	7.1965e-06	3.36258e-06	5.47333	0.601959	-0.732264
P14246	Solute carrier family 2, facilitated glucose transporter member 2 OS=Mus musculus OX=10090 GN=Slc2a2 PE=1 SV=3	0.00577381	0.00123706	2.90761	0.601865	-0.732489
Q61191	Host cell factor 1 OS=Mus musculus OX=10090 GN=Hcfc1 PE=1 SV=2	2.94045e-06	1.5988e-06	5.79621	0.601798	-0.732649
P26043	Radixin OS=Mus musculus OX=10090 GN=Rdx PE=1 SV=3	1.48618e-08	2.05155e-08	7.68792	0.601696	-0.732894
Q9WVA4	Transgelin-2 OS=Mus musculus OX=10090 GN=Tagln2 PE=1 SV=4	0.00148896	0.000363009	3.44008	0.601649	-0.733006
Q6Q899	Antiviral innate immune response receptor RIG-I OS=Mus musculus OX=10090 GN=Ddx58 PE=1 SV=2	0.00699867	0.00147957	2.82987	0.601337	-0.733753
Q61144	Presenilin-2 OS=Mus musculus OX=10090 GN=Psen2 PE=1 SV=3	0.0515011	0.00907836	2.04199	0.601331	-0.733768
Q99K51	Plastin-3 OS=Mus musculus OX=10090 GN=Pls3 PE=1 SV=3	6.82228e-09	1.10292e-08	7.95746	0.60133	-0.733771
Q61160	FAS-associated death domain protein OS=Mus musculus OX=10090 GN=Fadd PE=1 SV=1	5.26364e-05	1.87428e-05	4.72717	0.601232	-0.734006
B2RUR8	OTU domain-containing protein 7B OS=Mus musculus OX=10090 GN=Otud7b PE=1 SV=1	0.0234899	0.00439981	2.35657	0.601205	-0.73407
Q91YT7	YTH domain-containing family protein 2 OS=Mus musculus OX=10090 GN=Ythdf2 PE=1 SV=1	0.0268018	0.00498424	2.3024	0.600916	-0.734764
P30999	Catenin delta-1 OS=Mus musculus OX=10090 GN=Ctnnd1 PE=1 SV=2	4.78583e-07	3.51485e-07	6.45409	0.600555	-0.735632
O89023	Tripeptidyl-peptidase 1 OS=Mus musculus OX=10090 GN=Tpp1 PE=1 SV=2	3.6056e-06	1.88258e-06	5.72525	0.600438	-0.735914
Q9DBR1	5'-3' exoribonuclease 2 OS=Mus musculus OX=10090 GN=Xrn2 PE=1 SV=1	1.05796e-08	1.56781e-08	7.80471	0.600111	-0.736699
P70349	Histidine triad nucleotide-binding protein 1 OS=Mus musculus OX=10090 GN=Hint1 PE=1 SV=3	5.8648e-06	2.8368e-06	5.54717	0.598769	-0.739929
Q91Y97	Fructose-bisphosphate aldolase B OS=Mus musculus OX=10090 GN=Aldob PE=1 SV=3	0.0182356	0.00348913	2.45728	0.598657	-0.740198
P70699	Lysosomal alpha-glucosidase OS=Mus musculus OX=10090 GN=Gaa PE=1 SV=2	0.00015482	4.79059e-05	4.31961	0.597497	-0.742997
P58774-2	Isoform 2 of Tropomyosin beta chain OS=Mus musculus OX=10090 GN=Tpm2	0.0494976	0.00876095	2.05745	0.597433	-0.743152
Q8K4Z5	Splicing factor 3A subunit 1 OS=Mus musculus OX=10090 GN=Sf3a1 PE=1 SV=1	1.12333e-08	1.63719e-08	7.7859	0.597127	-0.74389
O54988	STE20-like serine/threonine-protein kinase OS=Mus musculus OX=10090 GN=Slk PE=1 SV=2	0.0300261	0.00552479	2.25768	0.596794	-0.744694
Q3THS6	S-adenosylmethionine synthase isoform type-2 OS=Mus musculus OX=10090 GN=Mat2a PE=1 SV=2	1.02989e-11	9.72962e-11	10.0119	0.596655	-0.745032
Q3TJD7	PDZ and LIM domain protein 7 OS=Mus musculus OX=10090 GN=Pdlim7 PE=1 SV=1	2.94873e-06	1.60042e-06	5.79577	0.59642	-0.745599
O35900	U6 snRNA-associated Sm-like protein LSm2 OS=Mus musculus OX=10090 GN=Lsm2 PE=1 SV=1	2.99015e-09	5.86985e-09	8.23137	0.596083	-0.746415
Q9EQU5	Protein SET OS=Mus musculus OX=10090 GN=Set PE=1 SV=1	1.97254e-06	1.14412e-06	5.94153	0.595524	-0.747768
Q9CWZ3	RNA-binding protein 8A OS=Mus musculus OX=10090 GN=Rbm8a PE=1 SV=4	3.23217e-06	1.72885e-06	5.76224	0.595413	-0.748037
P84228	Histone H3.2 OS=Mus musculus OX=10090 GN=Hist1h3b PE=1 SV=2	8.13332e-05	2.7627e-05	4.55867	0.595339	-0.748218
Q8K310	Matrin-3 OS=Mus musculus OX=10090 GN=Matr3 PE=1 SV=1	7.47573e-07	5.06727e-07	6.29523	0.595031	-0.748963
Q9CT10	Ran-binding protein 3 OS=Mus musculus OX=10090 GN=Ranbp3 PE=1 SV=2	3.15614e-06	1.69474e-06	5.7709	0.594843	-0.749419
P20152	Vimentin OS=Mus musculus OX=10090 GN=Vim PE=1 SV=3	2.9579e-05	1.14057e-05	4.94288	0.594396	-0.750504
Q80XI3-4	Isoform 4 of Eukaryotic translation initiation factor 4 gamma 3 OS=Mus musculus OX=10090 GN=Eif4g3	0.000113177	3.65152e-05	4.43753	0.594233	-0.7509
[truncated: 275 more rows]
