# Supplementary material for: p62/SQSTM1-droplet serves as a platform for autophagosome formation and anti-oxidative stress response
Source: Nat Commun. 2021 Jan 4;12:16. doi: 10.1038/s41467-020-20185-1 (PMC7782522; doi:10.1038/s41467-020-20185-1)
Supplement: Supplementary file 13 — Supplementary Datat 2 [file 41467_2020_20185_MOESM13_ESM.xlsx]

## Sheet: Sheet1
Dataset 2. Prediction of Nrf2-targets on proteins that increased in livers of HyD-LIRflox/flox-alb-Cre mice by 1.5-fold and more.
			NRF2 binding#	YES	YES	NO
			ARE in the NRF2 binding site##	YES	NO	–
Symbol	Name	fold change	Ensembl ID
Sqstm1	sequestosome 1	15.94	ENSMUSG00000015837	○
Cbr3	carbonyl reductase 3	15.39	ENSMUSG00000022947	○
Gstm3	glutathione S-transferase, mu 3	7.39	ENSMUSG00000004038	○
Ces2c	carboxylesterase 2C	5.95	ENSMUSG00000061825	○
Nqo1	NAD(P)H dehydrogenase, quinone 1	4.32	ENSMUSG00000003849	○
Srxn1	sulfiredoxin 1 homolog (S. cerevisiae)	4.14	ENSMUSG00000032802	○
Ptgr1	prostaglandin reductase 1	3.86	ENSMUSG00000028378	○
Entpd5	ectonucleoside triphosphate diphosphohydrolase 5	3.71	ENSMUSG00000021236	○
Gstm1	glutathione S-transferase, mu 1	3.57	ENSMUSG00000058135	○
Htatip2	HIV-1 Tat interactive protein 2	3.26	ENSMUSG00000039745	○
Ugt1a9	UDP glucuronosyltransferase 1 family, polypeptide A9	3.24	ENSMUSG00000090175	○
Gclc	glutamate-cysteine ligase, catalytic subunit	3.21	ENSMUSG00000032350	○
Fmo1	flavin containing monooxygenase 1	3.13	ENSMUSG00000040181	○
Ampd3	adenosine monophosphate deaminase 3	2.99	ENSMUSG00000005686	○
Gstm6	glutathione S-transferase, mu 6	2.84	ENSMUSG00000068762	○
Ugt1a6a	UDP glucuronosyltransferase 1 family, polypeptide A6A	2.83	ENSMUSG00000054545	○
Mblac2	metallo-beta-lactamase domain containing 2	2.66	ENSMUSG00000051098	○
Ephx1	epoxide hydrolase 1, microsomal	2.64	ENSMUSG00000038776	○
Gsta1	glutathione S-transferase, alpha 1 (Ya)	2.54	ENSMUSG00000074183	○
Cyb5a	cytochrome b5 type A (microsomal)	2.41	ENSMUSG00000024646	○
Hmox1	heme oxygenase 1	2.28	ENSMUSG00000005413	○
Txnrd1	thioredoxin reductase 1	2.21	ENSMUSG00000020250	○
Gclm	glutamate-cysteine ligase, modifier subunit	2.14	ENSMUSG00000028124	○
Slc3a2	solute carrier family 3 (activators of dibasic and neutral amino acid transport), member 2	2.13	ENSMUSG00000010095	○
Mgst1	microsomal glutathione S-transferase 1	2.11	ENSMUSG00000008540	○
Blvrb	biliverdin reductase B (flavin reductase (NADPH))	2.04	ENSMUSG00000040466	○
Ces3a	carboxylesterase 3A	1.99	ENSMUSG00000069922	○
Hsd17b6	hydroxysteroid (17-beta) dehydrogenase 6	1.98	ENSMUSG00000025396	○
Hacd3	3-hydroxyacyl-CoA dehydratase 3	1.95	ENSMUSG00000033629	○
Car5a	carbonic anhydrase 5a, mitochondrial	1.89	ENSMUSG00000025317	○
Capg	capping protein (actin filament), gelsolin-like	1.82	ENSMUSG00000056737	○
Coq7	demethyl-Q 7	1.79	ENSMUSG00000030652	○
Hk2	hexokinase 2	1.79	ENSMUSG00000000628	○
Gls2	glutaminase 2 (liver, mitochondrial)	1.78	ENSMUSG00000044005	○
Gbe1	glucan (1,4-alpha-), branching enzyme 1	1.77	ENSMUSG00000022707	○
Aox1	aldehyde oxidase 1	1.72	ENSMUSG00000063558	○
Ugt1a1	UDP glucuronosyltransferase 1 family, polypeptide A1	1.69	ENSMUSG00000089960	○
Hsd17b10	hydroxysteroid (17-beta) dehydrogenase 10	1.68	ENSMUSG00000025260	○
Ivd	isovaleryl coenzyme A dehydrogenase	1.64	ENSMUSG00000027332	○
Mocs1	molybdenum cofactor synthesis 1	1.63	ENSMUSG00000064120	○
Oxsm	3-oxoacyl-ACP synthase, mitochondrial	1.61	ENSMUSG00000021786	○
Pir	pirin	1.61	ENSMUSG00000031379	○
Lman1	lectin, mannose-binding, 1	1.6	ENSMUSG00000041891	○
Por	P450 (cytochrome) oxidoreductase	1.59	ENSMUSG00000005514	○
Cat	catalase	1.59	ENSMUSG00000027187	○
Pkm	pyruvate kinase, muscle	1.55	ENSMUSG00000032294	○
Clybl	citrate lyase beta like	1.54	ENSMUSG00000025545	○
Gsta4	glutathione S-transferase, alpha 4	1.53	ENSMUSG00000032348	○
Cds2	CDP-diacylglycerol synthase (phosphatidate cytidylyltransferase) 2	1.51	ENSMUSG00000058793	○
Hsd17b2	hydroxysteroid (17-beta) dehydrogenase 2	1.51	ENSMUSG00000031844	○
Acox3	acyl-Coenzyme A oxidase 3, pristanoyl	1.5	ENSMUSG00000029098	○
Procr	protein C receptor, endothelial	4.76	ENSMUSG00000027611		○
Vma21	VMA21 vacuolar H+-ATPase homolog (S. cerevisiae)	2.18	ENSMUSG00000073131		○
Nags	N-acetylglutamate synthase	2.18	ENSMUSG00000048217		○
Mettl7b	methyltransferase like 7B	2.1	ENSMUSG00000025347		○
Pah	phenylalanine hydroxylase	2	ENSMUSG00000020051		○
Sar1b	secretion associated Ras related GTPase 1B	2	ENSMUSG00000020386		○
Ganab	alpha glucosidase 2 alpha neutral subunit	1.95	ENSMUSG00000071650		○
Btd	biotinidase	1.93	ENSMUSG00000021900		○
Hsd11b1	hydroxysteroid 11-beta dehydrogenase 1	1.86	ENSMUSG00000016194		○
Ces2a	carboxylesterase 2A	1.82	ENSMUSG00000055730		○
Tmem19	transmembrane protein 19	1.81	ENSMUSG00000069520		○
Isoc2a	isochorismatase domain containing 2a	1.8	ENSMUSG00000086784		○
Adhfe1	alcohol dehydrogenase, iron containing, 1	1.79	ENSMUSG00000025911		○
Iyd	iodotyrosine deiodinase	1.78	ENSMUSG00000019762		○
Rdh11	retinol dehydrogenase 11	1.76	ENSMUSG00000066441		○
Fahd2a	fumarylacetoacetate hydrolase domain containing 2A	1.76	ENSMUSG00000027371		○
Prkar1a	protein kinase, cAMP dependent regulatory, type I, alpha	1.75	ENSMUSG00000020612		○
Mttp	microsomal triglyceride transfer protein	1.74	ENSMUSG00000028158		○
Tnpo3	transportin 3	1.73	ENSMUSG00000012535		○
P4hb	prolyl 4-hydroxylase, beta polypeptide	1.71	ENSMUSG00000025130		○
Eif4a2	eukaryotic translation initiation factor 4A2	1.7	ENSMUSG00000022884		○
Coq9	coenzyme Q9	1.67	ENSMUSG00000031782		○
Abhd4	abhydrolase domain containing 4	1.67	ENSMUSG00000040997		○
Lcp1	lymphocyte cytosolic protein 1	1.67	ENSMUSG00000021998		○
Pon3	paraoxonase 3	1.66	ENSMUSG00000029759		○
Abat	4-aminobutyrate aminotransferase	1.66	ENSMUSG00000057880		○
Cyp1a2	cytochrome P450, family 1, subfamily a, polypeptide 2	1.64	ENSMUSG00000032310		○
Ndufa4	Ndufa4, mitochondrial complex associated	1.63	ENSMUSG00000029632		○
Atl3	atlastin GTPase 3	1.62	ENSMUSG00000024759		○
Dbt	dihydrolipoamide branched chain transacylase E2	1.62	ENSMUSG00000000340		○
Pecr	peroxisomal trans-2-enoyl-CoA reductase	1.62	ENSMUSG00000026189		○
Oasl1	2'-5' oligoadenylate synthetase-like 1	1.6	ENSMUSG00000041827		○
Mydgf	myeloid derived growth factor	1.58	ENSMUSG00000019579		○
Mccc2	methylcrotonoyl-Coenzyme A carboxylase 2 (beta)	1.58	ENSMUSG00000021646		○
Ugp2	UDP-glucose pyrophosphorylase 2	1.58	ENSMUSG00000001891		○
Sacm1l	SAC1 suppressor of actin mutations 1-like (yeast)	1.58	ENSMUSG00000025240		○
Erap1	endoplasmic reticulum aminopeptidase 1	1.57	ENSMUSG00000021583		○
Lpgat1	lysophosphatidylglycerol acyltransferase 1	1.57	ENSMUSG00000026623		○
Hibch	3-hydroxyisobutyryl-Coenzyme A hydrolase	1.57	ENSMUSG00000041426		○
Ppib	peptidylprolyl isomerase B	1.57	ENSMUSG00000032383		○
Acsl5	acyl-CoA synthetase long-chain family member 5	1.56	ENSMUSG00000024981		○
Acbd5	acyl-Coenzyme A binding domain containing 5	1.56	ENSMUSG00000026781		○
Apmap	adipocyte plasma membrane associated protein	1.56	ENSMUSG00000033096		○
Mccc1	methylcrotonoyl-Coenzyme A carboxylase 1 (alpha)	1.55	ENSMUSG00000027709		○
Ethe1	ethylmalonic encephalopathy 1	1.54	ENSMUSG00000064254		○
Auh	AU RNA binding protein/enoyl-coenzyme A hydratase	1.53	ENSMUSG00000021460		○
Naxe	NAD(P)HX epimerase	1.53	ENSMUSG00000028070		○
Hdhd3	haloacid dehalogenase-like hydrolase domain containing 3	1.51	ENSMUSG00000038422		○
Pccb	propionyl Coenzyme A carboxylase, beta polypeptide	1.51	ENSMUSG00000032527		○
Vkorc1	vitamin K epoxide reductase complex, subunit 1	1.5	ENSMUSG00000096145		○
Gatd3a	glutamine amidotransferase like class 1 domain containing 3A	1.5	ENSMUSG00000053329		○
Cyp2a5	cytochrome P450, family 2, subfamily a, polypeptide 5	11.82	ENSMUSG00000005547			○
Bscl2	Berardinelli-Seip congenital lipodystrophy 2 (seipin)	6.14	ENSMUSG00000071657			○
Ces1g	carboxylesterase 1G	4.58	ENSMUSG00000057074			○
Sult1e1	sulfotransferase family 1E, member 1	3.53	ENSMUSG00000029272			○
Cyp2d9	cytochrome P450, family 2, subfamily d, polypeptide 9	3.13	ENSMUSG00000068086			○
Ugt2b5	UDP glucuronosyltransferase 2 family, polypeptide B5	2.97	ENSMUSG00000054630			○
Ces1e	carboxylesterase 1E	2.72	ENSMUSG00000061959			○
Cbr1	carbonyl reductase 1	2.45	ENSMUSG00000051483			○
Lcn2	lipocalin 2	2.42	ENSMUSG00000026822			○
Rdh7	retinol dehydrogenase 7	2.39	ENSMUSG00000040134			○
Bche	butyrylcholinesterase	2.36	ENSMUSG00000027792			○
Ces1f	carboxylesterase 1F	2.31	ENSMUSG00000031725			○
Pgrmc1	progesterone receptor membrane component 1	2.29	ENSMUSG00000006373			○
Fmo5	flavin containing monooxygenase 5	2.17	ENSMUSG00000028088			○
Ces3b	carboxylesterase 3B	2.15	ENSMUSG00000062181			○
Cyp4f14	cytochrome P450, family 4, subfamily f, polypeptide 14	2.15	ENSMUSG00000024292			○
Cyp2d10	cytochrome P450, family 2, subfamily d, polypeptide 10	2.13	ENSMUSG00000094806			○
Acsm1	acyl-CoA synthetase medium-chain family member 1	2.06	ENSMUSG00000033533			○
Ces1d	carboxylesterase 1D	1.98	ENSMUSG00000056973			○
Hsd3b7	hydroxy-delta-5-steroid dehydrogenase, 3 beta- and steroid delta-isomerase 7	1.91	ENSMUSG00000042289			○
Slc27a5	solute carrier family 27 (fatty acid transporter), member 5	1.89	ENSMUSG00000030382			○
Gstk1	glutathione S-transferase kappa 1	1.89	ENSMUSG00000029864			○
Faah	fatty acid amide hydrolase	1.88	ENSMUSG00000034171			○
Acsm5	acyl-CoA synthetase medium-chain family member 5	1.88	ENSMUSG00000030972			○
Ugt2a3	UDP glucuronosyltransferase 2 family, polypeptide A3	1.87	ENSMUSG00000035780			○
Agxt2	alanine-glyoxylate aminotransferase 2	1.85	ENSMUSG00000089678			○
Reep6	receptor accessory protein 6	1.84	ENSMUSG00000035504			○
Acox2	acyl-Coenzyme A oxidase 2, branched chain	1.84	ENSMUSG00000021751			○
Keg1	kidney expressed gene 1	1.83	ENSMUSG00000024694			○
Hsd3b3	hydroxy-delta-5-steroid dehydrogenase, 3 beta- and steroid delta-isomerase 3	1.81	ENSMUSG00000062410			○
Cyp2d26	cytochrome P450, family 2, subfamily d, polypeptide 26	1.78	ENSMUSG00000022445			○
Cyp2c70	cytochrome P450, family 2, subfamily c, polypeptide 70	1.75	ENSMUSG00000060613			○
Uap1l1	UDP-N-acteylglucosamine pyrophosphorylase 1-like 1	1.73	ENSMUSG00000026956			○
Ces2e	carboxylesterase 2E	1.73	ENSMUSG00000031886			○
Cyp2e1	cytochrome P450, family 2, subfamily e, polypeptide 1	1.73	ENSMUSG00000025479			○
Gldc	glycine decarboxylase	1.69	ENSMUSG00000024827			○
Aadac	arylacetamide deacetylase	1.65	ENSMUSG00000027761			○
Lmf1	lipase maturation factor 1	1.64	ENSMUSG00000002279			○
Aadat	aminoadipate aminotransferase	1.64	ENSMUSG00000057228			○
Mug1	murinoglobulin 1	1.63	ENSMUSG00000059908			○
Rbp4	retinol binding protein 4, plasma	1.62	ENSMUSG00000024990			○
Decr2	2-4-dienoyl-Coenzyme A reductase 2, peroxisomal	1.62	ENSMUSG00000036775			○
Pm20d1	peptidase M20 domain containing 1	1.6	ENSMUSG00000042251			○
Ldhd	lactate dehydrogenase D	1.6	ENSMUSG00000031958			○
Slc27a2	solute carrier family 27 (fatty acid transporter), member 2	1.59	ENSMUSG00000027359			○
Agpat2	1-acylglycerol-3-phosphate O-acyltransferase 2 (lysophosphatidic acid acyltransferase, beta)	1.59	ENSMUSG00000026922			○
Gstm2	glutathione S-transferase, mu 2	1.58	ENSMUSG00000040562			○
Agmat	agmatine ureohydrolase (agmatinase)	1.57	ENSMUSG00000040706			○
Aldh6a1	aldehyde dehydrogenase family 6, subfamily A1	1.57	ENSMUSG00000021238			○
Chdh	choline dehydrogenase	1.57	ENSMUSG00000015970			○
Aldh1b1	aldehyde dehydrogenase 1 family, member B1	1.56	ENSMUSG00000035561			○
Acad10	acyl-Coenzyme A dehydrogenase family, member 10	1.54	ENSMUSG00000029456			○
Prdx4	peroxiredoxin 4	1.54	ENSMUSG00000025289			○
Ugt3a2	UDP glycosyltransferases 3 family, polypeptide A2	1.53	ENSMUSG00000049152			○
Hoga1	4-hydroxy-2-oxoglutarate aldolase 1	1.52	ENSMUSG00000025176			○
Otc	ornithine transcarbamylase	1.52	ENSMUSG00000031173			○
Mpst	mercaptopyruvate sulfurtransferase	1.52	ENSMUSG00000071711			○
Prodh	proline dehydrogenase	1.51	ENSMUSG00000003526			○
Baat	bile acid-Coenzyme A: amino acid N-acyltransferase	1.51	ENSMUSG00000039653			○
Agxt	alanine-glyoxylate aminotransferase	1.51	ENSMUSG00000026272			○
Sardh	sarcosine dehydrogenase	1.5	ENSMUSG00000009614			○
# "YES" indicates a status that NRF2 binding is observed within the gene encoding the proitein and its flanking intergenic regions at least in one of the NRF2 ChIP-seq data below.
## "YES" indicatse a status that the NRF2 binding region in the gene locus contains at least one antioxidant response elemenrt (ARE), which is a consensus sequence for NRF2 binding.
Referenced NRF2 ChIP-seq data:
(1) DEM (diethylmaleate)-treated Hepa1c1c7 cells (Hirotsu et al., NAR 2012; https://academic.oup.com/nar/article/40/20/10228/2414920)
(2) Keap1-null bone marrow derived macrophages (Kobayashi et al., Nat Cummun 2017; https://www.nature.com/articles/ncomms11624)
(3) MEL cells (ENCODE)
(4) CH12 cells (ENCODE)
