# Supplementary material for: p62/SQSTM1-droplet serves as a platform for autophagosome formation and anti-oxidative stress response
Source: Nat Commun. 2021 Jan 4;12:16. doi: 10.1038/s41467-020-20185-1 (PMC7782522; doi:10.1038/s41467-020-20185-1)
Supplement: Supplementary file 16 — source data [file 41467_2020_20185_MOESM16_ESM.xlsx]

## Sheet: Fig. 1c
		Control												Bleach
		Time	n1	n2	n3	n4	n5	n6	n7		average	SE		Time	n1	n2	n3	n4	n5	n6	n7	n8	n9	n10		average	SE
		Pre-bleach	1	1	1	1	1	1	1		1	0		Pre-bleach	1	1	1	1	1	1	1	1	1	1		1	1.98566e-07
		0	1.02	0.98	0.99	0.96	1.02	0.94	0.91		0.974286	0.0154083		0	0.143433	0.0909264	0.19037	0.158221	0.177027	0.131859	0.138823	0.398832	0.137426	0.141793		0.170871	0.0267086
		1	0.98	0.96	0.97	0.98	1.04	0.96	0.9		0.97	0.0155839		1	0.263644	0.177518	0.290507	0.228272	0.259532	0.212643	0.204382	0.565183	0.205595	0.210896		0.261817	0.0353655
		2	0.93	1	0.97	0.91	1.03	0.89	0.84		0.938571	0.0249216		2	0.303729	0.208875	0.317181	0.249504	0.333957	0.261243	0.250732	0.622046	0.270875	0.246867		0.306501	0.0369997
		3	0.96	1.08	1	0.87	0.99	0.91	0.78		0.941429	0.036996		3	0.340263	0.238642	0.370635	0.303987	0.366966	0.320979	0.287007	0.668893	0.31199	0.287953		0.349731	0.037583
		4	0.92	1.13	0.99	0.93	1.06	0.9	0.78		0.958571	0.0431734		4	0.390956	0.28131	0.384399	0.355833	0.40721	0.364953	0.321998	0.730774	0.337379	0.328732		0.390355	0.0396105
		5	0.96	1.09	0.98	1.02	1.09	0.86	0.72		0.96	0.0500951		5	0.408106	0.294782	0.430243	0.377975	0.443922	0.412117	0.366206	0.771534	0.359066	0.360483		0.422443	0.041095
		6	0.97	1.16	0.96	1.06	1.09	0.86	0.78		0.982857	0.0501766		6	0.447162	0.326152	0.473666	0.409776	0.474311	0.451682	0.415279	0.663285	0.396229	0.394291		0.445183	0.0280033
		7	0.98	1.18	0.96	1.05	1.07	0.95	0.81		1	0.0437526		7	0.511677	0.366075	0.526597	0.491901	0.497255	0.491917	0.457303	0.752786	0.416157	0.406156		0.491782	0.0333005
		8	1	1.2	0.98	1.02	1.15	0.92	0.76		1.00429	0.0550263		8	0.524182	0.385268	0.532583	0.477076	0.522529	0.515197	0.469085	0.763281	0.439729	0.428306		0.505723	0.0324537
		9	1.02	1.28	0.99	1.05	1.13	0.99	0.75		1.03	0.0606709		9	0.556906	0.424196	0.538063	0.498339	0.566559	0.531384	0.494838	0.750366	0.46773	0.459687		0.528807	0.0284662
		10	1	1.2	1.05	1.1	1.14	0.98	0.73		1.02857	0.0576702		10	0.57814	0.434871	0.592274	0.495675	0.567428	0.527972	0.526427	0.810709	0.488053	0.453592		0.547514	0.0335276
		11	0.97	1.29	1	1.07	1.13	1.15	0.82		1.06143	0.0567546		11	0.657104	0.446169	0.651579	0.603218	0.583129	0.517159	0.548765	0.752261	0.511896	0.465308		0.573659	0.0300956
		12	0.89	1.32	1.04	1.15	1.15	1.09	0.85		1.07	0.0612178		12	0.693348	0.460497	0.621038	0.537834	0.581769	0.525459	0.498281	0.770015	0.511911	0.473332		0.567348	0.0317571
		13	0.88	1.35	1.03	1.15	1.1	1.09	0.8		1.05714	0.0682333		13	0.744508	0.469218	0.63059	0.550625	0.595707	0.542302	0.566592	1.1357	0.534062	0.494086		0.626339	0.0615926
		14	0.86	1.28	1.08	1.15	1.11	1.13	0.9		1.07286	0.0553652		14	0.90104	0.498466	0.676654	0.575252	0.621132	0.545006	0.57928	0.981947	0.544088	0.49393		0.641679	0.0531467
		15	0.83	1.3	1.03	1.13	1.03	1.18	0.91		1.05857	0.0605699		15	0.877399	0.530717	0.744381	0.583421	0.634767	0.547571	0.622297	1.06127	0.541417	0.490355		0.66336	0.0572914
		16	0.77	1.29	0.98	1.07	1.05	1.18	0.96		1.04286	0.0628571		16	0.930793	0.572608	0.757346	0.62236	0.663317	0.573102	0.627598	1.0546	0.533963	0.500486		0.683618	0.0569538
		17	0.71	1.29	0.92	1.11	1.06	1.09	0.95		1.01857	0.0687448		17	1.13273	0.613194	0.749294	0.63736	0.688956	0.593849	0.667027	1.03526	0.528976	0.508806		0.715546	0.0657784
		18	0.78	1.25	0.94	1.15	1.07	1.14	0.96		1.04143	0.0599773		18	1.16576	0.632927	0.839388	0.64668	0.690109	0.600666	0.677769	0.80149	0.540793	0.537725		0.713331	0.0591012
		19	0.75	1.23	0.99	1.15	1.1	1.14	0.9		1.03714	0.0632348		19	1.14662	0.635311	0.882189	0.643653	0.678142	0.61791	0.693703	0.842588	0.553437	0.548035		0.724159	0.0583425
		20	0.7	1.2	1.01	1.13	1.1	1.11	0.89		1.02	0.0651738		20	1.14966	0.649068	0.911161	0.670448	0.698781	0.590148	0.71668	0.841181	0.565343	0.533687		0.732615	0.0594121

## Sheet: Fig. 1e
		Antibody	n1	n2	n3	n4
		p62	1	1	1	1
			1.82	1.69	1.82	2.2
			1.07	1.12	0.92	0.87
			1.46	1.38	1.22	1.16
		p62 (p-S349)	1	1	1	1
			2.18	2.08	2	2.31
			0.96	0.98	1.04	0.98
			1.7	1.32	1.43	1.79
		p62 (p-S403)	1	1	1	1
			1.84	1.89	1.94	1.78
			0.85	0.98	0.94	0.98
			1.34	1.25	1.3	1.55
		NBR1	1	1	1	1
			2.05	2.03	2.08	2.28
			0.89	0.9	0.98	0.82
			1.15	1.19	1.02	1.02
		LC3	1	1	1	1
			2.72	2.79	3.28	3.5
			1.14	1.23	1.2	0.95
			2.04	2.11	2.07	1.89
		GABARAP	1	1	1	1
			3.59	4.58	5.21	5.47
			1.06	1.15	1	0.93
			1.56	1.27	1.14	1.14
		KEAP1	1	1	1	1
			1.18	1.21	1.19	1.17
			0.81	0.89	0.93	0.89
			0.95	0.97	0.96	1.07

## Sheet: Fig. 3c
			p62 (WT)			p62 (W338A,L341A)
			No. of condensates tethered to GUV			No. of condensates tethered to GUV
		GUV 1	3		GUV 1	0
		GUV 2	2		GUV 2	0
		GUV 3	2		GUV 3	1
		GUV 4	0		GUV 4	0
		GUV 5	3		GUV 5	0
		GUV 6	1		GUV 6	0
		GUV 7	6		GUV 7	0
		GUV 8	1		GUV 8	0
		GUV 9	1		GUV 9	0
		GUV 10	3		GUV 10	1
		GUV 11	2		GUV 11	0
		GUV 12	1		GUV 12	0
					GUV 13	0

## Sheet: Fig. 4b
		Antibody	Genotype	Baf.	Stv.	n1	n2	n3
		LC3	HyD-LIR-Venus f/f	-	-	1	1	1
				+	-	2.3977	2.1729	3.39004
				-	+	1.47729	0.882552	1.56115
				+	+	2.17176	1.02392	2.10212
			HyD-LIR-Venus f/f;Alb-Cre	-	-	2.26138	2.57828	3.45619
				+	-	3.88683	5.93143	6.3702
				-	+	2.57807	3.0852	2.61474
				+	+	2.87912	3.7707	3.64162
		Antibody	Genotype	Baf.	Stv.	n1	n2	n3
		p62	HyD-LIR-Venus f/f	-	-	1	1	1
				+	-	2.06475	3.06462	3.15259
				-	+	1.09637	1.13913	1.16264
				+	+	1.14827	1.05131	1.41961
			HyD-LIR-Venus f/f;Alb-Cre	-	-	5.61668	7.00357	7.59509
				+	-	7.39194	8.62677	9.18518
				-	+	6.5609	8.4904	7.57011
				+	+	6.38874	8.60548	7.80299
		Antibody	Genotype	Baf.	Stv.	n1	n2	n3
		p62 (p-S351)	HyD-LIR-Venus f/f	-	-	1	1	1
				+	-	4.81564	3.37089	5.30956
				-	+	1.34931	1.05296	1.29306
				+	+	2.0674	1.23538	1.81982
			HyD-LIR-Venus f/f;Alb-Cre	-	-	11.6594	14.4559	13.2072
				+	-	18.219	18.0716	16.8505
				-	+	16.0047	16.5048	15.3467
				+	+	14.3038	14.6051	14.2055
		Antibody	Genotype	Baf.	Stv.	n1	n2	n3
		Nbr1	HyD-LIR-Venus f/f	-	-	1	1	1
				+	-	1.27317	2.08216	1.68785
				-	+	1.16391	1.10569	1.04977
				+	+	1.13885	1.26828	1.10906
			HyD-LIR-Venus f/f;Alb-Cre	-	-	1.80143	2.04959	1.6479
				+	-	2.25129	2.47773	2.22608
				-	+	2.18202	2.2243	1.91017
				+	+	1.96291	1.95028	1.78925
		Antibody	Genotype	Baf.	Stv.	n1	n2	n3
		Keap1	HyD-LIR-Venus f/f	-	-	1	1	1
				+	-	1.70415	2.17816	1.91471
				-	+	0.900945	1.12382	1.01137
				+	+	0.848841	1.12765	0.981021
			HyD-LIR-Venus f/f;Alb-Cre	-	-	0.979592	1.29297	1.48053
				+	-	1.4875	2.33332	2.48838
				-	+	1.20908	1.84355	2.24161
				+	+	1.21678	1.89122	2.29894

## Sheet: Fig. 4c
		LC3 dots/Area (µm2)						p62 dots/Area (µm2)
		Genotype	HyD-LIR-Venus f/f		HyD-LIR-Venus f/f;Alb-Cre			Genotype	HyD-LIR-Venus f/f	HyD-LIR-Venus f/f;Alb-Cre
		Starve	-	+	-	+
		n1	0.0115742	0.0160834	0.0149977	0.0160353		n1	0.00989735	0.0221715
		n2	0.0114396	0.0149917	0.0112774	0.0205552		n2	0.00306354	0.0270166
		n3	0.00416847	0.0185773	0.0159688	0.0177096		n3	0.0044729	0.0252171
		n4	0.00352575	0.0238954	0.0107174	0.0119857		n4	0.0108347	0.0274043
		n5	0.00385852	0.0107257	0.0125189	0.0197449		n5	0.00885497	0.0367679
		n6			0.0128574	0.0207578		n6	0.00646986	0.013489
		n7			0.018289	0.021142		n7	0.00769292	0.0258824
		n8			0.0128936	0.014371		n8	0.00475404	0.0173918
		n9			0.0143748	0.0167664		n9	0.00520699	0.0189012
		n10			0.0177968			n10	0.00808534	0.0182969
		n11			0.00871171			n11	0.00822998	0.0180469
								n12	0.00760169	0.0403485
								n13		0.0155094
								n14		0.0162057
								n15		0.0336353
								n16		0.0277658

## Sheet: Fig.6c
		KMN003 (µM)	n1	n2	n3
		0	1	1	1
		0.3	0.56	0.95	0.48
		1	0.44	0.86	0.35
		3	0.42	0.66	0.24
		10	0.31	0.63	0.23

## Sheet: Fig. 6e
				DMSO	KMN003
			n1	46.5753	28.4404
			n2	61.0169	15.1316
			n3	64.1026	11.5385
			n4	50	34.6154
			n5	100	25.5814
			n6	100	43.5897
			n7	72.7273	77.9661
			n8	71.0526	66.6667
			n9	94.4444	21.6667
			n10	100	31.8182
			n11	74.359	4.54545
			n12	62.5	42.8571
			n13	55.814	0
			n14	33.3333	12.5
			n15	75	17.5676
			n16	75	10.5263
			n17	74.1935	42.236
			n18	80	31.1111
			n19	81.25	23.913
			n20	70	17.2414
			n21	70.5882	3.57143
			n22	53.8462	13.1579
			n23	25	0
			n24	77.9412	0
			n25	68.75	36.8421
			n26	61.8056	84.8101
			n27	72.7273	48.7179
			n28	37.6471	60
			n29	83.3333	4.34783
			n30	60	11.7647

## Sheet: Fig. 6f
				Control													Bleach
					n1	n2	n3	n4	n5	n6	n7	n8		average	SE			n1	n2	n3	n4	n5	n6	n7	n8	n9	n10		average	SE
				-1	1	1	1	1	1	1	0.999999	1		1	6.94158e-08		-1	1	1	1	1	1	1	1	1	1	1		1	0
				0	0.992424	1.00427	0.995524	0.969131	1.00554	1.00554	0.983136	0.991441		0.993374	0.00446472		0	0.0975206	0.133273	0.186891	0.187323	0.130315	0.109539	0.126949	0.125623	0.151512	0.0933419		0.134229	0.0103618
				1	0.975182	0.984975	0.993503	0.916969	0.986177	0.986177	0.96189	0.946147		0.968878	0.0092232		1	0.408129	0.305915	0.512758	0.559707	0.458559	0.344331	0.377528	0.396717	0.265486	0.209906		0.383903	0.0342899
				2	0.969242	1.00345	0.974198	0.865163	0.967077	0.967077	0.998895	0.945568		0.961334	0.0152223		2	0.490181	0.400333	0.555847	0.529354	0.513642	0.452234	0.468521	0.501775	0.260131	0.33041		0.450243	0.0296296
				3	0.956273	1.04972	0.973159	0.882715	0.972098	0.972098	0.990796	0.943184		0.967505	0.0165197		3	0.567136	0.451571	0.598567	0.513712	0.545663	0.565549	0.519467	0.599692	0.228631	0.414628		0.500462	0.0356499
				4	0.969361	0.979421	0.957144	0.912873	0.92777	0.92777	0.983525	0.878435		0.942037	0.0129535		4	0.599985	0.497331	0.620011	0.532679	0.570252	0.610131	0.533822	0.611835	0.228434	0.467189		0.527167	0.0370637
				5	0.957187	1.03676	0.934837	0.921783	0.887592	0.887592	0.971877	0.886249		0.935484	0.018541		5	0.637384	0.54462	0.63879	0.588963	0.627408	0.655133	0.596234	0.637748	0.238021	0.496361		0.566066	0.0396618
				6	0.925517	1.08055	0.952565	0.807028	0.850488	0.850488	0.91343	0.838711		0.902347	0.0308946		6	0.633955	0.586486	0.675775	0.594446	0.631893	0.678358	0.641572	0.667107	0.265345	0.523235		0.589817	0.039065
				7	0.929573	1.03707	0.944932	0.788373	0.79931	0.79931	0.905329	0.928329		0.891528	0.0312467		7	0.663784	0.596934	0.67238	0.565223	0.654885	0.700941	0.651858	0.662673	0.242358	0.5408		0.595184	0.0423642
				8	0.933852	1.09551	0.951618	0.887958	0.810254	0.810254	0.941502	0.915134		0.91826	0.0320633		8	0.69976	0.630528	0.684368	0.578974	0.701508	0.688257	0.664091	0.683156	0.275468	0.550993		0.61571	0.041206
				9	0.89506	1.07922	0.941557	0.875574	0.862178	0.862178	0.92354	0.854129		0.911679	0.0263544		9	0.683771	0.666412	0.675363	0.560909	0.695885	0.703538	0.684797	0.716039	0.296467	0.57186		0.625504	0.040225
				10	0.876901	1.11869	0.935815	0.851917	0.811785	0.811785	0.902007	0.879787		0.898586	0.0348245		10	0.676236	0.684725	0.685994	0.577593	0.737246	0.705442	0.717013	0.739288	0.293523	0.57158		0.638864	0.0426311
				11	0.912519	1.11778	0.936506	0.842727	0.814642	0.814642	0.893426	0.878721		0.90137	0.0346538		11	0.698533	0.682986	0.688583	0.540147	0.758272	0.700008	0.706884	0.690914	0.270907	0.588149		0.632538	0.0447984
				12	0.884554	1.10637	0.906023	0.890887	0.809857	0.809857	0.900201	0.85627		0.895502	0.03299		12	0.699171	0.69628	0.698028	0.544519	0.750385	0.66976	0.721475	0.735092	0.354305	0.607877		0.647689	0.0380009
				13	0.907066	1.07346	0.909186	0.858215	0.777857	0.777857	0.912452	0.832693		0.881098	0.0337092		13	0.691945	0.702852	0.693525	0.57209	0.739531	0.639274	0.729602	0.708281	0.404037	0.630139		0.651128	0.0318435
				14	0.919788	1.10534	0.90063	0.892301	0.794166	0.794166	0.882151	0.858082		0.893328	0.0345212		14	0.679421	0.706725	0.690412	0.737454	0.778499	0.667553	0.734431	0.707137	0.373738	0.634649		0.671002	0.0353905
				15	0.909404	1.02545	0.876692	0.922446	0.738477	0.738477	0.880376	0.85498		0.868288	0.0336527		15	0.678381	0.7056	0.709056	0.724055	0.787289	0.706196	0.734248	0.661845	0.359221	0.635001		0.670089	0.0369466
				16	0.889172	1.05885	0.88478	0.941611	0.729053	0.729053	0.879705	0.862517		0.871843	0.0380872		16	0.697817	0.711494	0.716595	0.677393	0.800864	0.69355	0.739648	0.721727	0.369712	0.610314		0.673911	0.037045
				17	0.936333	1.06994	0.895008	0.892822	0.760547	0.760547	0.876905	0.841499		0.879201	0.035271		17	0.690525	0.720092	0.718327	0.713679	0.824006	0.697728	0.730412	0.744396	0.379162	0.576763		0.679509	0.0384737
				18	0.928346	1.08526	0.874496	0.90604	0.78864	0.78864	0.84624	0.837669		0.881916	0.0340093		18	0.692586	0.721553	0.707943	0.694342	0.828631	0.716706	0.751199	0.751668	0.335839	0.558896		0.675936	0.0433928
				19	0.92469	1.05647	0.873187	0.907884	0.810147	0.810147	0.841944	0.828062		0.881566	0.0292303		19	0.708095	0.729681	0.70198	0.653961	0.875483	0.722673	0.763505	0.75446	0.325267	0.586449		0.682155	0.0461292
				20	0.868149	1.03576	0.866217	0.901552	0.81375	0.81375	0.849745	0.804175		0.869137	0.0265766		20	0.665593	0.74654	0.727335	0.61718	0.854032	0.705125	0.764633	0.740907	0.332763	0.612523		0.676663	0.0444257

## Sheet: Fig. 7c
		Gene	Adeno virus	n1	n2	n3	n4	n5	n6	n7
		Nqo1	LacZ	0.849	0.514	0.3367	0.7497	0.7625	0.5681	0.6425
			3xFLAG-p62 wt	21.17	64.19	32.05	38.69	5.237	5.67	4.494
			3xFLAG-p62 TA	1.283	1.301	0.6783	1.033	0.5849	0.4954	0.5208
			3xFLAG-p62 PB1	1.982	2.677	2.008
		Gene	Adeno virus	n1	n2	n3	n4	n5	n6	n7
		Gclc	LacZ	0.4157	0.2271	0.1657	0.3959	0.1413	0.182	0.2306
			3xFLAG-p62 wt	39.62	85.21	36.69	51.22	7.284	4.029	3.299
			3xFLAG-p62 TA	0.3977	0.3942	0.1648	0.2381	0.1363	0.1131	0.0682
			3xFLAG-p62 PB1	1.825	1.986	1.677

## Sheet: Fig. 8a
		Antibody	Genotype	n1	n2	n3
		p62	HyD-LIR-Venus f/f	1	0.890342	0.798963
			HyD-LIR-Vens f/f;Alb-Cre	2.3634	2.71597	2.48574
			Atg7 f/f	0.939093	0.892273	0.898298
			Atg7 f/f;Alb-Cre	9.88136	10.8314	8.94374
		p62 (P-S351)	HyD-LIR-Venus f/f	1	0.872306	0.846242
			HyD-LIR-Vens f/f;Alb-Cre	3.95218	4.49492	4.29927
			Atg7 f/f	0.814469	0.817167	0.703493
			Atg7 f/f;Alb-Cre	8.80103	8.77745	9.71397
		Nbr1	HyD-LIR-Venus f/f	1	1.03634	0.929865
			HyD-LIR-Vens f/f;Alb-Cre	1.53569	1.44652	1.49744
			Atg7 f/f	0.973875	1.04203	0.97624
			Atg7 f/f;Alb-Cre	3.17143	3.18147	2.46729
		Keap1	HyD-LIR-Venus f/f	1	1.01316	1.00151
			HyD-LIR-Vens f/f;Alb-Cre	1.38933	1.26592	1.27362
			Atg7 f/f	1.49272	1.6434	1.66782
			Atg7 f/f;Alb-Cre	5.26911	4.81428	4.41692

[truncated: 6 more sheets: Fig. 8d, Fig. 8e, Fig. 8g, Fig.S1e, Fig.S5g, Fig.S5h]
